# Supplementary material for: Factors associated with health-seeking behavior amongst children in the context of free market: Household study in Ouagadougou, Burkina Faso, 2011
Source: PLoS One. 2022 Oct 18;17(10):e0271493. doi: 10.1371/journal.pone.0271493 (PMC9578640; doi:10.1371/journal.pone.0271493)
Supplement: S1 File — (ZIP) [file pone.0271493.s001.zip]

Archive with 2 entries (2 files):
- ereduced.sas7bdat
- E-reduced.xlsx
