# Supplementary material for: Factors associated with health-seeking behavior amongst children in the context of free market: Household study in Ouagadougou, Burkina Faso, 2011
Source: PLoS One. 2022 Oct 18;17(10):e0271493. doi: 10.1371/journal.pone.0271493 (PMC9578640; doi:10.1371/journal.pone.0271493)
Supplement: S1 File — (ZIP) [file pone.0271493.s001.zip › E-reduced.xlsx]

## Sheet: E-reduced
ID	sector_a	household	hz3_a	fil2_a	age3_a	gender_a	hage	hgender_a	hmar2_a	hedu4_a	hoc4_a	ins_a	fpnfppu	fppu_a	nfppu_a
1	1	1	1	1	3	2	51	2	1	2	2	2	3	2	2
2	1	1	1	2	3	1	51	2	1	2	2	2	3	2	2
9	1	2	3	1	3	1	77	2	1	1	4	2	3	2	2
19	1	4	2	2	3	1	36	2	1	4	3	2	3	2	2
20	1	4	2	1	3	1	36	2	1	4	3	2	3	2	2
21	1	4	2	1	3	1	36	2	1	4	3	2	3	2	2
22	1	4	2	1	2	2	36	2	1	4	3	2	3	2	2
26	1	6	3	2	3	1	51	2	1	2	4	2	3	2	2
31	1	7	3	1	2	1	66	2	1	2	4	2	1	1	#NULL!
50	2	10	1	1	3	1	41	2	1	4	3	2	2	#NULL!	1
51	2	10	1	1	2	1	41	2	1	4	3	2	2	#NULL!	1
52	2	10	1	1	2	2	41	2	1	4	3	2	2	#NULL!	1
56	2	12	1	1	2	2	52	2	1	2	3	2	3	2	2
57	2	12	1	1	2	2	52	2	1	2	3	2	3	2	2
62	2	13	1	1	3	1	46	2	1	4	2	2	3	2	2
63	2	13	1	1	3	2	46	2	1	4	2	2	3	2	2
64	2	13	1	1	3	1	46	2	1	4	2	2	3	2	2
71	2	15	1	1	3	2	41	2	1	2	1	2	3	2	2
72	2	15	1	1	2	1	41	2	1	2	1	2	3	2	2
73	2	15	1	1	2	2	41	2	1	2	1	2	3	2	2
78	2	16	1	1	3	1	38	2	1	3	1	2	3	2	2
79	2	16	1	1	2	1	38	2	1	3	1	2	3	2	2
82	2	17	3	1	2	1	35	2	1	4	2	2	3	2	2
85	2	18	1	1	3	2	56	2	1	2	2	1	3	2	2
86	2	18	1	2	3	2	56	2	1	2	2	1	3	2	2
94	2	20	1	1	3	2	53	2	1	3	1	2	1	1	#NULL!
95	2	20	1	1	3	2	53	2	1	3	1	2	1	1	#NULL!
100	2	21	1	1	3	2	48	2	2	1	3	2	#NULL!	#NULL!	#NULL!
101	2	21	1	1	3	2	48	2	2	1	3	2	#NULL!	#NULL!	#NULL!
126	3	26	3	2	3	1	60	2	1	2	4	2	3	2	2
136	3	29	1	1	3	2	58	2	1	4	1	2	3	2	2
137	3	29	1	1	3	1	58	2	1	4	1	2	3	2	2
138	3	29	1	1	2	2	58	2	1	4	1	2	3	2	2
145	3	30	1	2	3	2	39	2	2	1	3	2	3	2	2
146	3	30	1	2	3	1	39	2	2	1	3	2	3	2	2
147	3	30	1	2	3	2	39	2	2	1	3	2	3	2	2
153	3	31	3	1	3	1	98	1	2	4	4	2	3	2	2
163	4	32	1	1	3	1	30	1	2	4	3	2	2	#NULL!	1
164	4	32	1	1	3	2	30	1	2	4	3	2	2	#NULL!	1
169	4	34	3	1	2	1	52	2	1	4	3	2	3	2	2
178	5	38	1	1	3	1	42	2	1	2	3	2	3	2	2
179	5	38	1	1	2	1	42	2	1	2	3	2	3	2	2
183	6	40	1	1	3	1	42	2	1	4	2	2	3	2	2
184	6	40	1	1	3	2	42	2	1	4	2	2	3	2	2
185	6	40	1	1	3	2	42	2	1	4	2	2	3	2	2
188	6	41	1	1	3	2	64	1	2	1	4	2	1	1	#NULL!
189	6	41	1	2	2	1	64	1	2	1	4	2	1	1	#NULL!
203	6	44	2	1	3	1	42	2	1	4	3	2	3	2	2
204	6	44	2	1	3	1	42	2	1	4	3	2	3	2	2
205	6	44	2	1	1	1	42	2	1	4	3	2	3	2	2
206	6	44	2	1	2	2	42	2	1	4	3	2	3	2	2
212	6	46	1	1	3	1	38	2	1	2	3	1	3	2	2
213	6	46	1	1	2	1	38	2	1	2	3	1	3	2	2
220	6	48	2	1	3	1	47	2	1	1	4	2	1	1	#NULL!
221	6	48	2	1	3	1	47	2	1	1	4	2	1	1	#NULL!
222	6	48	2	1	3	1	47	2	1	1	4	2	1	1	#NULL!
223	6	48	2	1	1	1	47	2	1	1	4	2	1	1	#NULL!
230	6	49	3	1	3	2	35	1	2	4	4	2	3	2	2
234	7	50	3	1	2	2	47	2	1	2	3	2	3	2	2
240	7	51	2	1	3	1	40	2	1	2	3	2	3	2	2
241	7	51	2	1	3	1	40	2	1	2	3	2	3	2	2
242	7	51	2	1	3	2	40	2	1	2	3	2	3	2	2
243	7	51	2	1	1	2	40	2	1	2	3	2	3	2	2
247	7	52	3	1	2	1	45	1	2	4	3	2	3	2	2
255	7	53	3	1	3	1	41	2	1	3	1	2	1	1	#NULL!
259	7	54	3	1	1	1	34	2	1	2	1	2	1	1	#NULL!
262	7	55	1	1	3	1	48	2	1	2	1	2	3	2	2
263	7	55	1	2	3	2	48	2	1	2	1	2	3	2	2
270	7	57	3	1	3	1	48	2	1	3	1	2	3	2	2
277	7	58	1	1	3	1	42	2	1	3	1	2	3	2	2
278	7	58	1	1	3	2	42	2	1	3	1	2	3	2	2
281	7	59	3	1	1	1	34	2	1	2	3	2	1	1	#NULL!
284	7	60	3	1	3	2	51	2	1	3	1	2	1	1	#NULL!
295	7	62	3	1	3	1	49	2	1	2	1	2	3	2	2
301	7	63	3	1	2	1	32	2	1	#NULL!	2	2	1	1	#NULL!
304	7	64	1	1	3	2	40	2	1	3	1	2	#NULL!	#NULL!	#NULL!
305	7	64	1	1	3	2	40	2	1	3	1	2	#NULL!	#NULL!	#NULL!
306	7	64	1	1	3	2	40	2	1	3	1	2	#NULL!	#NULL!	#NULL!
310	7	65	3	1	3	2	42	2	1	3	2	2	3	2	2
314	7	66	1	1	3	1	43	2	1	4	3	2	3	2	2
315	7	66	1	1	2	2	43	2	1	4	3	2	3	2	2
319	7	67	3	1	3	2	48	2	1	1	3	2	3	2	2
325	7	68	1	1	3	2	52	2	1	#NULL!	1	2	3	2	2
326	7	68	1	1	3	2	52	2	1	#NULL!	1	2	3	2	2
338	7	71	2	1	3	1	44	2	1	1	3	2	3	2	2
339	7	71	2	1	2	1	44	2	1	1	3	2	3	2	2
340	7	71	2	1	1	1	44	2	1	1	3	2	3	2	2
341	7	71	2	1	3	2	44	2	1	1	3	2	3	2	2
354	7	73	2	1	3	1	36	2	1	2	3	2	#NULL!	#NULL!	#NULL!
355	7	73	2	1	2	1	36	2	1	2	3	2	#NULL!	#NULL!	#NULL!
356	7	73	2	1	3	2	36	2	1	2	3	2	#NULL!	#NULL!	#NULL!
357	7	73	2	1	3	2	36	2	1	2	3	2	#NULL!	#NULL!	#NULL!
370	7	77	2	1	3	1	62	2	1	2	4	2	3	2	2
371	7	77	2	1	3	2	62	2	1	2	4	2	3	2	2
372	7	77	2	1	3	2	62	2	1	2	4	2	3	2	2
373	7	77	2	1	2	2	62	2	1	2	4	2	3	2	2
379	7	79	2	1	3	1	29	2	1	4	3	2	2	#NULL!	1
380	7	79	2	1	3	1	29	2	1	4	3	2	2	#NULL!	1
381	7	79	2	1	3	1	29	2	1	4	3	2	2	#NULL!	1
382	7	79	2	2	3	2	29	2	1	4	3	2	2	#NULL!	1
388	7	81	1	1	3	1	72	1	2	4	4	1	1	1	#NULL!
389	7	81	1	1	2	1	72	1	2	4	4	2	1	1	#NULL!
390	7	81	1	1	1	2	72	1	2	4	4	2	1	1	#NULL!
395	7	82	3	1	3	1	52	1	2	1	3	2	#NULL!	#NULL!	#NULL!
400	7	83	1	2	3	2	38	2	1	3	1	2	#NULL!	#NULL!	#NULL!
401	7	83	1	1	2	2	38	2	1	3	1	2	#NULL!	#NULL!	#NULL!
404	7	84	1	1	3	1	44	2	1	2	3	2	3	2	2
405	7	84	1	1	3	2	44	2	1	2	3	2	3	2	2
406	7	84	1	1	1	2	44	2	1	2	3	2	3	2	2
418	7	87	3	1	2	1	33	2	1	2	3	2	3	2	2
428	8	89	1	1	3	2	42	2	1	2	1	2	2	#NULL!	1
429	8	89	1	1	3	1	42	2	1	2	1	2	2	#NULL!	1
430	8	89	1	1	2	1	42	2	1	2	1	2	2	#NULL!	1
433	8	90	1	1	3	2	34	1	1	4	3	2	2	#NULL!	1
434	8	90	1	1	2	1	34	1	1	4	3	2	2	#NULL!	1
444	8	92	3	1	2	2	28	2	1	2	1	1	2	#NULL!	1
447	8	93	2	1	3	2	43	2	1	2	1	2	3	2	2
448	8	93	2	1	3	1	43	2	1	2	1	2	3	2	2
449	8	93	2	1	2	1	43	2	1	2	1	2	3	2	2
450	8	93	2	1	1	1	43	2	1	2	1	2	3	2	2
468	8	98	3	1	2	1	63	1	2	1	4	2	3	2	2
477	8	101	1	1	3	1	30	2	1	4	3	2	1	1	#NULL!
478	8	101	1	1	2	1	30	2	1	4	3	2	1	1	#NULL!
479	8	101	1	1	1	2	30	2	1	4	3	2	1	1	#NULL!
482	8	102	3	1	3	2	37	2	1	2	3	2	3	2	2
485	8	103	3	1	3	1	54	1	2	2	4	2	1	1	#NULL!
490	8	104	3	1	2	2	48	2	1	3	2	1	1	1	#NULL!
495	8	105	3	1	2	1	40	1	1	3	1	2	#NULL!	#NULL!	#NULL!
497	8	106	1	1	3	2	36	2	1	4	3	2	1	1	#NULL!
498	8	106	1	1	3	2	36	2	1	4	3	2	1	1	#NULL!
499	8	106	1	1	2	2	36	2	1	4	3	2	1	1	#NULL!
502	8	107	3	1	2	2	36	2	1	3	1	2	1	1	#NULL!
505	8	108	1	1	3	2	54	2	1	4	3	2	3	2	2
506	8	108	1	1	3	2	54	2	1	4	3	2	3	2	2
508	8	108	1	1	3	1	54	2	1	4	3	2	3	2	2
511	8	109	3	1	2	1	39	1	2	2	1	2	1	1	#NULL!
516	9	111	1	1	3	1	25	2	1	4	3	2	3	2	2
517	9	111	1	1	2	1	25	2	1	4	3	2	3	2	2
520	9	112	3	1	2	2	64	1	2	4	3	2	3	2	2
528	9	114	1	1	3	2	61	1	2	4	4	2	3	2	2
529	9	114	1	1	3	2	61	1	2	4	4	2	3	2	2
530	9	114	1	1	3	1	61	1	2	4	4	2	3	2	2
537	9	116	3	1	3	1	35	2	1	3	2	1	2	#NULL!	1
541	9	117	1	1	3	1	40	2	1	4	3	2	3	2	2
542	9	117	1	1	3	1	40	2	1	4	3	2	3	2	2
543	9	117	1	1	3	2	40	2	1	4	3	2	3	2	2
551	9	119	1	1	3	2	35	1	2	1	3	2	#NULL!	#NULL!	#NULL!
552	9	119	1	1	3	2	35	1	2	1	3	2	#NULL!	#NULL!	#NULL!
553	9	119	1	1	2	2	35	1	2	1	3	2	#NULL!	#NULL!	#NULL!
556	9	120	2	1	3	2	43	2	1	4	2	2	2	#NULL!	1
557	9	120	2	1	2	2	43	2	1	4	2	2	2	#NULL!	1
558	9	120	2	1	2	1	43	2	1	4	2	2	2	#NULL!	1
559	9	120	2	1	1	1	43	2	1	4	2	2	2	#NULL!	1
563	9	121	3	2	3	1	72	2	1	2	4	2	1	1	#NULL!
574	9	123	3	2	2	2	57	2	1	3	2	1	3	2	2
581	9	124	1	1	3	1	41	2	1	2	1	2	#NULL!	#NULL!	#NULL!
582	9	124	1	1	2	1	41	2	1	2	1	2	#NULL!	#NULL!	#NULL!
589	9	126	3	1	2	2	73	2	1	4	4	2	1	1	#NULL!
595	9	127	1	1	3	2	42	2	1	4	3	2	1	1	#NULL!
596	9	127	1	1	3	2	42	2	1	4	3	2	1	1	#NULL!
597	9	127	1	1	3	1	42	2	1	4	3	2	1	1	#NULL!
605	9	129	1	1	3	1	45	1	1	2	3	2	1	1	#NULL!
606	9	129	1	1	2	2	45	1	1	2	3	2	1	1	#NULL!
609	9	130	1	1	3	1	35	2	1	1	3	2	3	2	2
610	9	130	1	1	2	2	35	2	1	1	3	2	3	2	2
613	9	131	3	1	3	2	42	2	1	3	3	2	3	2	2
617	9	132	3	1	3	2	32	2	2	1	3	2	3	2	2
629	9	136	1	1	3	2	52	2	1	2	2	2	3	2	2
630	9	136	1	1	3	1	52	2	1	2	2	2	3	2	2
631	9	136	1	1	2	2	52	2	1	2	2	2	3	2	2
636	9	137	3	1	3	2	50	2	1	4	3	2	3	2	2
645	10	139	3	1	2	1	39	2	1	3	2	1	1	1	#NULL!
655	10	141	1	2	3	1	33	2	1	2	2	2	3	2	2
656	10	141	1	1	3	1	33	2	1	2	2	2	3	2	2
657	10	141	1	1	3	1	33	2	1	2	2	2	3	2	2
660	10	142	2	1	3	1	37	2	1	4	3	2	3	2	2
661	10	142	2	1	3	1	37	2	1	4	3	2	3	2	2
662	10	142	2	1	2	2	37	2	1	4	3	2	3	2	2
663	10	142	2	1	2	1	37	2	1	4	3	2	3	2	2
664	10	142	2	1	2	1	37	2	1	4	3	2	3	2	2
669	10	143	2	1	3	2	49	2	1	4	3	2	2	#NULL!	1
670	10	143	2	1	3	2	49	2	1	4	3	2	2	#NULL!	1
671	10	143	2	1	3	1	49	2	1	4	3	2	2	#NULL!	1
672	10	143	2	1	2	2	49	2	1	4	3	2	2	#NULL!	1
677	10	144	1	1	3	2	52	2	1	3	2	1	1	1	#NULL!
678	10	144	1	1	3	1	52	2	1	3	2	1	1	1	#NULL!
690	10	146	2	1	3	1	50	2	1	4	3	2	3	2	2
691	10	146	2	1	3	2	50	2	1	4	3	2	3	2	2
692	10	146	2	1	3	2	50	2	1	4	3	2	3	2	2
693	10	146	2	1	2	2	50	2	1	4	3	2	3	2	2
694	10	146	2	1	2	2	50	2	1	4	3	2	3	2	2
698	10	147	2	1	3	1	65	1	2	4	4	2	3	2	2
699	10	147	2	1	3	1	65	1	2	4	4	2	3	2	2
700	10	147	2	1	3	1	65	1	2	4	4	2	3	2	2
701	10	147	2	1	3	2	65	1	2	4	4	2	3	2	2
702	10	147	2	1	3	1	65	1	2	4	4	2	3	2	2
703	10	147	2	1	3	1	65	1	2	4	4	2	3	2	2
704	10	147	2	1	3	1	65	1	2	4	4	2	3	2	2
705	10	147	2	1	2	2	65	1	2	4	4	2	3	2	2
706	10	147	2	1	2	1	65	1	2	4	4	2	3	2	2
708	10	148	1	1	3	2	55	2	1	4	3	2	3	2	2
709	10	148	1	1	3	1	55	2	1	4	3	2	3	2	2
718	10	149	3	1	2	2	32	2	1	1	3	2	2	#NULL!	1
728	10	151	1	1	3	2	40	2	1	2	3	2	3	2	2
729	10	151	1	1	3	1	40	2	1	2	3	2	3	2	2
735	10	152	3	1	3	2	45	2	1	2	3	2	3	2	2
740	10	153	2	1	3	2	65	2	1	4	4	2	3	2	2
741	10	153	2	1	3	1	65	2	1	4	4	2	3	2	2
742	10	153	2	1	3	2	65	2	1	4	4	2	3	2	2
743	10	153	2	1	2	2	65	2	1	4	4	2	3	2	2
744	10	153	2	1	1	2	65	2	1	4	4	2	3	2	2
750	10	154	1	2	3	2	36	2	1	4	3	2	2	#NULL!	1
751	10	154	1	1	3	1	36	2	1	4	3	2	2	#NULL!	1
752	10	154	1	1	3	2	36	2	1	4	3	2	2	#NULL!	1
755	10	155	1	1	3	2	55	2	1	4	3	2	2	#NULL!	1
756	10	155	1	1	3	1	55	2	1	4	3	2	2	#NULL!	1
773	10	160	1	1	3	2	70	2	1	4	4	2	3	2	2
774	10	160	1	1	3	2	70	2	1	4	4	2	3	2	2
782	10	161	3	1	3	1	59	1	2	4	4	2	1	1	#NULL!
788	10	162	1	1	3	1	77	2	1	4	4	2	2	#NULL!	1
790	10	162	1	1	3	2	77	2	1	4	4	2	2	#NULL!	1
801	10	164	1	1	3	2	70	1	2	1	4	2	2	#NULL!	1
802	10	164	1	1	3	2	70	1	2	1	4	2	2	#NULL!	1
803	10	164	1	1	2	2	70	1	2	1	4	2	2	#NULL!	1
819	10	167	1	1	3	2	58	2	1	4	3	2	2	#NULL!	1
820	10	167	1	1	3	2	58	2	1	4	3	2	2	#NULL!	1
821	10	167	1	1	2	1	58	2	1	4	3	2	2	#NULL!	1
828	10	168	3	1	2	1	61	2	2	1	4	2	1	1	#NULL!
833	10	169	1	1	3	1	51	2	1	3	3	2	#NULL!	#NULL!	#NULL!
834	10	169	1	1	3	2	51	2	1	3	3	2	#NULL!	#NULL!	#NULL!
839	10	170	3	1	3	2	39	2	1	1	3	2	1	1	#NULL!
861	11	173	3	1	3	1	45	2	1	4	3	2	3	2	2
867	11	174	1	1	3	2	37	2	1	3	1	2	3	2	2
868	11	174	1	1	3	1	37	2	1	3	1	2	3	2	2
872	11	175	2	1	3	1	49	2	1	4	3	2	3	2	2
873	11	175	2	1	3	1	49	2	1	4	3	2	3	2	2
874	11	175	2	1	3	1	49	2	1	4	3	2	3	2	2
875	11	175	2	1	2	1	49	2	1	4	3	2	3	2	2
879	11	176	2	1	3	2	45	2	1	2	3	2	3	2	2
880	11	176	2	1	3	2	45	2	1	2	3	2	3	2	2
881	11	176	2	1	3	2	45	2	1	2	3	2	3	2	2
882	11	176	2	1	2	1	45	2	1	2	3	2	3	2	2
883	11	176	2	1	1	2	45	2	1	2	3	2	3	2	2
888	11	177	1	1	3	2	32	2	1	1	2	2	3	2	2
889	11	177	1	1	3	1	32	2	1	1	2	2	3	2	2
893	11	178	3	1	3	2	55	1	2	4	4	2	3	2	2
903	11	179	3	1	3	1	84	2	1	3	4	2	3	2	2
916	11	182	3	1	3	2	57	2	1	1	3	2	3	2	2
923	11	183	2	1	3	1	60	2	1	2	2	2	3	2	2
924	11	183	2	1	3	2	60	2	1	2	2	2	3	2	2
925	11	183	2	1	3	2	60	2	1	2	2	2	3	2	2
926	11	183	2	1	2	1	60	2	1	2	2	2	3	2	2
931	11	184	3	1	2	1	58	1	2	1	3	2	3	2	2
934	11	185	3	1	2	2	36	2	1	2	3	2	3	2	2
940	11	187	1	1	3	2	43	2	1	3	1	2	3	2	2
941	11	187	1	1	3	1	43	2	1	3	1	2	3	2	2
942	11	187	1	1	2	1	43	2	1	3	1	2	3	2	2
945	11	188	1	1	2	1	50	2	1	2	2	2	3	2	2
946	11	188	1	1	2	1	50	2	1	2	2	2	3	2	2
949	11	189	2	1	3	1	56	1	2	4	4	2	3	2	2
950	11	189	2	1	3	1	56	1	2	4	4	2	3	2	2
951	11	189	2	1	2	2	56	1	2	4	4	2	3	2	2
952	11	189	2	1	2	1	56	1	2	4	4	2	3	2	2
966	11	191	3	1	3	1	68	1	2	4	4	2	3	2	2
972	11	192	1	1	3	1	42	2	1	2	2	2	2	#NULL!	1
973	11	192	1	1	2	1	42	2	1	2	2	2	2	#NULL!	1
989	11	194	1	1	3	2	71	2	2	4	4	2	3	2	2
990	11	194	1	1	2	1	71	2	2	4	4	2	3	2	2
996	11	195	3	1	3	1	51	2	1	1	3	2	3	2	2
1001	11	196	3	1	3	1	61	1	2	4	4	2	3	2	2
1008	11	198	3	1	3	1	50	2	1	1	1	2	3	2	2
1014	11	199	3	1	3	2	54	2	1	2	3	2	3	2	2
1019	12	200	1	2	3	2	56	1	2	1	4	2	3	2	2
1020	12	200	1	1	3	2	56	1	2	1	4	2	3	2	2
1024	12	201	3	1	3	2	67	1	2	4	4	2	3	2	2
1030	12	202	1	1	3	2	52	2	1	3	1	2	1	1	#NULL!
1031	12	202	1	1	3	1	52	2	1	3	1	2	1	1	#NULL!
1032	12	202	1	1	2	2	52	2	1	3	1	2	1	1	#NULL!
1037	12	203	1	1	3	2	33	2	1	2	3	2	3	2	2
1038	12	203	1	1	3	1	33	2	1	2	3	2	3	2	2
1039	12	203	1	1	2	1	33	2	1	2	3	2	3	2	2
1042	12	204	1	1	3	2	95	2	1	4	3	2	3	2	2
1043	12	204	1	1	3	1	95	2	1	4	3	2	3	2	2
1048	12	205	2	1	3	1	49	2	1	1	4	2	3	2	2
1049	12	205	2	1	3	1	49	2	1	1	4	2	3	2	2
1050	12	205	2	1	3	2	49	2	1	1	4	2	3	2	2
1051	12	205	2	1	3	1	49	2	1	1	4	2	3	2	2
1058	12	206	3	1	3	2	67	2	1	2	4	2	3	2	2
1062	12	207	1	1	3	2	47	2	1	1	1	2	3	2	2
1063	12	207	1	1	3	1	47	2	1	1	1	2	3	2	2
1070	12	208	1	1	3	1	39	2	1	2	3	2	3	2	2
1071	12	208	1	1	3	2	39	2	1	2	3	2	3	2	2
1080	12	209	2	1	3	2	37	2	1	2	3	2	3	2	2
1081	12	209	2	1	3	1	37	2	1	2	3	2	3	2	2
1082	12	209	2	1	3	1	37	2	1	2	3	2	3	2	2
1083	12	209	2	1	3	1	37	2	1	2	3	2	3	2	2
1084	12	209	2	1	2	2	37	2	1	2	3	2	3	2	2
1088	12	210	3	1	3	1	74	1	2	1	4	2	3	2	2
1094	12	211	1	2	3	1	80	1	2	4	4	2	3	2	2
1095	12	211	1	1	3	1	80	1	2	4	4	2	3	2	2
1096	12	211	1	1	2	2	80	1	2	4	4	2	3	2	2
1099	12	212	2	1	3	1	78	2	1	4	2	2	3	2	2
1100	12	212	2	1	3	1	78	2	1	4	2	2	3	2	2
1101	12	212	2	1	2	2	78	2	1	4	2	2	3	2	2
1102	12	212	2	1	2	2	78	2	1	4	2	2	3	2	2
1107	12	213	1	1	3	1	60	2	1	4	3	2	#NULL!	#NULL!	#NULL!
1108	12	213	1	1	3	1	60	2	1	4	3	2	#NULL!	#NULL!	#NULL!
1116	12	215	1	1	3	1	48	2	1	4	3	2	3	2	2
1117	12	215	1	1	3	1	48	2	1	4	3	2	3	2	2
1118	12	215	1	1	2	1	48	2	1	4	3	2	3	2	2
1122	12	216	3	1	3	1	65	2	1	1	4	2	3	2	2
1133	12	218	3	1	3	2	75	1	2	4	4	2	3	2	2
1141	12	219	2	1	3	1	48	2	1	2	4	2	3	2	2
1142	12	219	2	1	3	2	48	2	1	2	4	2	3	2	2
1143	12	219	2	1	3	1	48	2	1	2	4	2	3	2	2
1144	12	219	2	1	1	2	48	2	1	2	4	2	3	2	2
1147	12	220	1	1	3	1	70	1	2	4	4	2	3	2	2
1148	12	220	1	1	3	2	70	1	2	4	4	2	3	2	2
1157	12	221	2	1	3	1	44	2	1	2	2	2	3	2	2
1158	12	221	2	1	3	1	44	2	1	2	2	2	3	2	2
1159	12	221	2	1	3	2	44	2	1	2	2	2	3	2	2
1160	12	221	2	1	3	1	44	2	1	2	2	2	3	2	2
1161	12	221	2	2	3	2	44	2	1	2	2	2	3	2	2
1166	12	222	1	1	3	1	54	1	2	1	4	2	3	2	2
1167	12	222	1	1	3	1	54	1	2	1	4	2	3	2	2
1176	12	223	3	2	3	1	83	1	1	4	4	2	3	2	2
1181	12	224	3	2	3	1	81	1	2	1	4	2	1	1	#NULL!
1197	12	226	3	1	3	2	54	2	1	2	1	1	#NULL!	#NULL!	#NULL!
1203	13	227	1	1	3	1	45	1	2	4	3	2	3	2	2
1204	13	227	1	1	2	1	45	1	2	4	3	2	3	2	2
1233	13	233	1	1	3	2	39	2	1	4	3	2	3	2	2
1234	13	233	1	1	3	2	39	2	1	4	3	2	3	2	2
1235	13	233	1	1	2	2	39	2	1	4	3	2	3	2	2
1244	13	237	1	1	3	1	#NULL!	#NULL!	#NULL!	#NULL!	#NULL!	2	2	#NULL!	1
1245	13	237	1	1	2	2	#NULL!	#NULL!	#NULL!	#NULL!	#NULL!	2	2	#NULL!	1
1264	13	239	1	1	3	2	68	2	1	3	2	2	3	2	2
1265	13	239	1	1	3	1	68	2	1	3	2	2	3	2	2
1278	14	241	1	1	2	2	24	2	1	1	3	2	2	#NULL!	1
1279	14	241	1	1	2	1	24	2	1	1	3	2	2	#NULL!	1
1282	14	242	1	1	3	1	30	2	1	2	3	2	3	2	2
1283	14	242	1	1	2	1	30	2	1	2	3	2	3	2	2
1284	14	242	1	2	3	2	30	2	1	2	3	2	3	2	2
1289	14	243	1	1	3	2	30	2	1	4	3	2	3	2	2
1290	14	243	1	1	3	1	30	2	1	4	3	2	3	2	2
1291	14	243	1	1	2	1	30	2	1	4	3	2	3	2	2
1294	14	244	1	1	3	1	31	2	1	1	3	2	3	2	2
1295	14	244	1	1	2	2	31	2	1	1	3	2	3	2	2
1296	14	244	1	1	1	2	31	2	1	1	3	2	3	2	2
1299	14	245	1	1	3	1	50	2	1	4	3	2	3	2	2
1300	14	245	1	1	1	2	50	2	1	4	3	2	3	2	2
1309	14	248	1	1	2	1	31	2	1	3	3	2	2	#NULL!	1
1310	14	248	1	1	1	1	31	2	1	3	3	2	2	#NULL!	1
1313	14	249	3	1	3	2	54	2	2	1	3	2	#NULL!	#NULL!	#NULL!
1319	14	251	2	1	3	1	60	2	1	4	3	2	2	#NULL!	1
1320	14	251	2	1	3	2	60	2	1	4	3	2	2	#NULL!	1
1321	14	251	2	1	3	1	60	2	1	4	3	2	2	#NULL!	1
1322	14	251	2	1	3	1	60	2	1	4	3	2	2	#NULL!	1
1323	14	251	2	1	3	1	60	2	1	4	3	2	2	#NULL!	1
1324	14	251	2	1	2	2	60	2	1	4	3	2	2	#NULL!	1
1325	14	251	2	1	3	2	60	2	1	4	3	2	2	#NULL!	1
1326	14	251	2	1	3	1	60	2	1	4	3	2	2	#NULL!	1
1327	14	251	2	1	3	1	60	2	1	4	3	2	2	#NULL!	1
1332	14	252	1	1	3	1	27	2	1	2	3	2	3	2	2
1333	14	252	1	1	2	2	27	2	1	2	3	2	3	2	2
1336	14	253	1	1	3	1	37	2	1	1	3	2	2	#NULL!	1
1337	14	253	1	1	2	2	37	2	1	1	3	2	2	#NULL!	1
1340	14	254	3	1	1	2	45	2	1	1	3	2	2	#NULL!	1
1343	14	255	3	1	2	1	39	2	1	1	3	2	2	#NULL!	1
1346	14	256	1	1	3	2	42	2	1	4	3	2	2	#NULL!	1
1347	14	256	1	1	2	1	42	2	1	4	3	2	2	#NULL!	1
1355	14	258	2	1	3	2	44	2	1	2	1	2	3	2	2
1356	14	258	2	1	3	1	44	2	1	2	1	2	3	2	2
1357	14	258	2	1	3	2	44	2	1	2	1	2	3	2	2
1358	14	258	2	1	2	2	44	2	1	2	1	2	3	2	2
1374	15	262	1	1	3	1	60	2	1	4	3	2	3	2	2
1375	15	262	1	1	3	2	60	2	1	4	3	2	3	2	2
1397	15	265	1	1	3	1	48	2	1	1	3	2	1	1	#NULL!
1398	15	265	1	1	2	1	48	2	1	1	3	2	1	1	#NULL!
1403	15	266	3	1	2	2	35	2	1	3	1	2	1	1	#NULL!
1406	15	267	3	1	3	2	65	2	1	2	2	2	1	1	#NULL!
1413	15	268	2	1	3	2	45	2	1	2	2	2	3	2	2
1414	15	268	2	1	3	2	45	2	1	2	2	2	3	2	2
1415	15	268	2	1	2	2	45	2	1	2	2	2	3	2	2
1416	15	268	2	1	1	2	45	2	1	2	2	2	3	2	2
1434	15	272	2	1	3	2	62	2	1	4	4	2	#NULL!	#NULL!	#NULL!
1435	15	272	2	1	3	1	62	2	1	4	4	2	#NULL!	#NULL!	#NULL!
1436	15	272	2	1	3	1	62	2	1	4	4	2	#NULL!	#NULL!	#NULL!
1437	15	272	2	1	3	2	62	2	1	4	4	2	#NULL!	#NULL!	#NULL!
1448	15	274	1	1	3	1	63	2	1	3	2	1	1	1	#NULL!
1449	15	274	1	1	3	1	63	2	1	3	2	1	1	1	#NULL!
1460	15	276	2	1	3	2	82	2	1	4	4	2	3	2	2
1461	15	276	2	1	3	1	82	2	1	4	4	2	3	2	2
1462	15	276	2	1	3	1	82	2	1	4	4	2	3	2	2
1463	15	276	2	1	3	2	82	2	1	4	4	2	3	2	2
1464	15	276	2	1	2	2	82	2	1	4	4	2	3	2	2
1470	15	277	3	1	3	2	53	2	1	2	4	2	3	2	2
1478	15	278	3	1	2	2	62	2	1	4	4	2	3	2	2
1487	15	280	1	1	3	2	44	2	1	3	2	1	1	1	#NULL!
1488	15	280	1	1	3	2	44	2	1	3	2	1	1	1	#NULL!
1489	15	280	1	1	2	1	44	2	1	3	2	1	1	1	#NULL!
1502	15	284	3	1	3	1	67	2	1	4	3	2	3	2	2
1507	15	285	2	1	3	1	53	2	1	4	3	2	3	2	2
1508	15	285	2	1	3	1	53	2	1	4	3	2	3	2	2
1509	15	285	2	1	3	1	53	2	1	4	3	2	3	2	2
1510	15	285	2	1	3	2	53	2	1	4	3	2	3	2	2
1516	15	286	3	1	3	2	48	2	1	3	1	2	3	2	2
1521	15	287	1	1	3	1	46	2	1	4	3	2	3	2	2
1522	15	287	1	1	3	1	46	2	1	4	3	2	3	2	2
1523	15	287	1	1	3	1	46	2	1	4	3	2	3	2	2
1527	15	288	1	1	3	2	54	2	1	4	3	2	3	2	2
1528	15	288	1	1	3	1	54	2	1	4	3	2	3	2	2
1533	15	289	2	1	3	2	48	2	1	4	3	2	1	1	#NULL!
1534	15	289	2	1	3	1	48	2	1	4	3	2	1	1	#NULL!
1535	15	289	2	1	3	2	48	2	1	4	3	2	1	1	#NULL!
1536	15	289	2	1	3	2	48	2	1	4	3	2	1	1	#NULL!
1537	15	289	2	1	3	1	48	2	1	4	3	2	1	1	#NULL!
1538	15	289	2	1	3	2	48	2	1	4	3	2	1	1	#NULL!
1539	15	289	2	1	2	2	48	2	1	4	3	2	1	1	#NULL!
1546	15	291	3	1	2	1	33	2	1	4	3	2	3	2	2
1549	15	292	3	1	2	1	32	2	1	4	3	2	3	2	2
1558	15	294	1	1	3	2	36	2	1	2	3	2	3	2	2
1559	15	294	1	1	2	1	36	2	1	2	3	2	3	2	2
1560	15	294	1	1	3	2	36	2	1	2	3	2	3	2	2
1563	15	295	1	1	3	1	39	2	1	3	2	2	1	1	#NULL!
1564	15	295	1	1	2	2	39	2	1	3	2	2	1	1	#NULL!
1567	15	296	3	2	3	1	69	2	1	1	3	2	1	1	#NULL!
1573	15	297	1	1	3	1	38	2	1	1	3	2	3	2	2
1574	15	297	1	1	1	1	38	2	1	1	3	2	3	2	2
1580	15	299	1	1	3	1	46	1	1	2	1	2	3	2	2
1581	15	299	1	1	3	1	46	1	1	2	1	2	3	2	2
1588	15	301	1	1	3	1	52	2	1	4	3	2	3	2	2
1589	15	301	1	1	3	1	52	2	1	4	3	2	3	2	2
1596	15	302	3	1	3	2	47	1	1	4	4	2	3	2	2
1603	15	304	1	1	3	1	47	2	1	4	3	2	3	2	2
1604	15	304	1	1	3	1	47	2	1	4	3	2	3	2	2
1605	15	304	1	1	3	1	47	2	1	4	3	2	3	2	2
1611	15	305	3	1	3	1	55	2	1	1	3	2	3	2	2
1625	15	307	1	1	2	2	39	1	2	1	3	2	3	2	2
1626	15	307	1	1	1	1	39	1	2	1	3	2	3	2	2
1632	15	309	1	1	3	2	36	2	1	2	3	2	3	2	2
1633	15	309	1	1	3	2	36	2	1	2	3	2	3	2	2
1634	15	309	1	1	1	1	36	2	1	2	3	2	3	2	2
1637	15	310	3	1	3	2	76	2	1	4	3	2	3	2	2
1647	15	311	3	1	3	1	59	2	1	2	3	2	1	1	#NULL!
1654	15	313	3	1	3	2	56	2	1	1	3	2	3	2	2
1659	15	314	1	1	3	2	78	2	1	4	3	2	3	2	2
1660	15	314	1	1	3	2	78	2	1	4	3	2	3	2	2
1661	15	314	1	1	3	1	78	2	1	4	3	2	3	2	2
1678	15	316	1	1	1	1	49	2	1	2	1	2	3	2	2
1679	15	316	1	1	3	1	49	2	1	2	1	2	3	2	2
1682	15	317	3	1	3	2	48	2	1	4	3	2	3	2	2
1691	15	318	1	1	3	2	36	2	1	1	4	2	3	2	2
1692	15	318	1	1	2	1	36	2	1	1	4	2	3	2	2
1693	15	318	1	1	2	2	36	2	1	1	4	2	3	2	2
1702	15	320	3	1	3	1	60	2	1	3	2	2	3	2	2
1710	15	321	1	1	3	2	60	2	1	4	3	2	3	2	2
1711	15	321	1	1	2	2	60	2	1	4	3	2	3	2	2
1719	15	323	1	1	3	2	40	2	1	3	1	2	1	1	#NULL!
1720	15	323	1	1	1	2	40	2	1	3	1	2	1	1	#NULL!
1723	15	324	1	1	3	1	56	2	1	3	1	2	3	2	2
1724	15	324	1	1	3	1	56	2	1	3	1	2	3	2	2
1725	15	324	1	1	3	1	56	2	1	3	1	2	3	2	2
1741	15	326	3	1	3	1	28	2	2	3	4	2	3	2	2
1757	16	329	1	1	2	2	21	2	1	1	4	2	3	2	2
1758	16	329	1	1	1	1	21	2	1	1	4	2	3	2	2
1763	16	331	3	1	2	1	39	2	1	3	2	2	3	2	2
1767	16	332	1	1	3	1	30	1	2	4	3	2	3	2	2
1768	16	332	1	2	3	1	30	1	2	4	3	2	3	2	2
1771	16	333	1	1	3	2	56	2	1	4	2	2	3	2	2
1772	16	333	1	1	3	2	56	2	1	4	2	2	3	2	2
1779	16	334	1	1	3	1	45	2	1	2	1	2	3	2	2
1780	16	334	1	1	3	1	45	2	1	2	1	2	3	2	2
1781	16	334	1	1	2	2	45	2	1	2	1	2	3	2	2
1784	16	335	1	1	3	2	50	2	1	2	2	2	2	#NULL!	1
1785	16	335	1	1	3	1	50	2	1	2	2	2	2	#NULL!	1
1787	16	335	1	1	3	2	50	2	1	2	2	2	2	#NULL!	1
1802	16	338	3	1	1	1	28	2	1	1	3	2	1	1	#NULL!
1805	16	339	3	1	2	1	25	2	1	4	3	2	1	1	#NULL!
1808	16	340	1	1	3	2	43	2	1	2	2	2	3	2	2
1809	16	340	1	1	2	2	43	2	1	2	2	2	3	2	2
1812	16	341	3	1	2	2	20	1	2	4	4	2	3	2	2
1815	16	342	1	1	3	2	29	1	1	2	3	2	3	2	2
1816	16	342	1	1	2	2	29	1	1	2	3	2	3	2	2
1817	16	342	1	1	3	1	29	1	1	2	3	2	3	2	2
1819	16	343	1	1	3	1	36	2	1	3	1	2	3	2	2
1820	16	343	1	2	3	1	36	2	1	3	1	2	3	2	2
1824	16	344	3	1	2	1	25	1	1	4	4	2	3	2	2
1826	16	345	1	1	3	2	27	2	1	4	3	2	3	2	2
1827	16	345	1	1	1	2	27	2	1	4	3	2	3	2	2
1830	16	346	3	1	3	2	48	2	1	4	3	2	3	2	2
1834	16	347	1	1	1	2	30	2	1	2	3	2	3	2	2
1835	16	347	1	1	2	1	30	2	1	2	3	2	3	2	2
1843	16	349	1	1	3	1	41	2	1	4	2	2	3	2	2
1844	16	349	1	1	3	2	41	2	1	4	2	2	3	2	2
1850	16	351	1	2	3	1	64	2	1	3	4	2	1	1	#NULL!
1852	16	351	1	1	3	2	64	2	1	3	4	2	1	1	#NULL!
1863	16	353	1	1	3	2	52	2	1	4	3	2	3	2	2
1864	16	353	1	1	3	2	52	2	1	4	3	2	3	2	2
1865	16	353	1	1	3	1	52	2	1	4	3	2	3	2	2
1872	16	355	1	1	3	1	27	2	1	3	2	2	3	2	2
1873	16	355	1	1	2	1	27	2	1	3	2	2	3	2	2
1877	16	356	3	1	3	2	66	2	1	4	4	2	3	2	2
1881	16	357	1	1	2	2	38	2	1	2	1	2	3	2	2
1882	16	357	1	2	3	2	38	2	1	2	1	2	3	2	2
1886	16	358	1	1	3	2	51	2	1	2	1	2	#NULL!	#NULL!	#NULL!
1887	16	358	1	1	3	2	51	2	1	2	1	2	#NULL!	#NULL!	#NULL!
1891	16	359	1	1	3	2	34	2	1	2	3	2	3	2	2
1892	16	359	1	1	2	2	34	2	1	2	3	2	3	2	2
1896	16	360	3	1	3	1	32	1	2	2	1	2	1	1	#NULL!
1909	16	363	1	1	3	2	59	2	1	3	4	2	1	1	#NULL!
1910	16	363	1	1	3	1	59	2	1	3	4	2	1	1	#NULL!
1911	16	363	1	1	2	1	59	2	1	3	4	2	1	1	#NULL!
1919	16	365	1	1	3	1	42	2	1	1	3	2	3	2	2
1920	16	365	1	1	3	2	42	2	1	1	3	2	3	2	2
1924	16	366	1	1	3	1	50	2	1	3	1	2	3	2	2
1926	16	366	1	1	3	2	50	2	1	3	1	2	3	2	2
1927	16	366	1	1	2	1	50	2	1	3	1	2	3	2	2
1930	16	367	3	1	2	1	48	2	1	1	2	2	1	1	#NULL!
1934	16	368	1	1	3	2	43	2	1	2	1	2	3	2	2
1935	16	368	1	1	3	2	43	2	1	2	1	2	3	2	2
1939	16	369	1	1	3	1	29	2	1	2	1	2	3	2	2
1940	16	369	1	1	2	2	29	2	1	2	1	2	3	2	2
1943	16	370	1	1	3	2	30	2	1	2	3	2	3	2	2
1944	16	370	1	1	2	2	30	2	1	2	3	2	3	2	2
1945	16	370	1	2	3	2	30	2	1	2	3	2	3	2	2
1953	16	372	1	1	3	2	41	2	1	2	3	2	3	2	2
1954	16	372	1	1	2	2	41	2	1	2	3	2	3	2	2
1957	16	373	3	1	2	1	22	1	2	4	3	2	3	2	2
1959	16	374	1	1	3	1	#NULL!	#NULL!	#NULL!	#NULL!	#NULL!	2	#NULL!	#NULL!	#NULL!
1960	16	374	1	1	2	1	#NULL!	#NULL!	#NULL!	#NULL!	#NULL!	2	#NULL!	#NULL!	#NULL!
1964	16	375	3	1	2	2	25	2	1	4	3	2	3	2	2
1968	16	376	3	1	3	2	54	2	1	2	3	2	3	2	2
1973	16	377	1	1	3	1	29	2	1	4	3	2	3	2	2
1974	16	377	1	1	1	1	29	2	1	4	3	2	3	2	2
1980	16	379	3	1	3	2	71	2	1	1	4	2	3	2	2
1986	16	380	2	1	3	1	41	1	2	4	3	2	3	2	2
1987	16	380	2	1	3	2	41	1	2	4	3	2	3	2	2
1988	16	380	2	1	3	2	41	1	2	4	3	2	3	2	2
1989	16	380	2	1	2	2	41	1	2	4	3	2	3	2	2
1990	16	380	2	2	2	2	41	1	2	4	3	2	3	2	2
1997	16	381	1	1	2	1	29	2	1	1	3	2	3	2	2
1998	16	381	1	1	2	2	29	2	1	1	3	2	3	2	2
2010	16	383	1	1	2	1	33	2	1	1	1	2	3	2	2
2011	16	383	1	2	3	2	33	2	1	1	1	2	3	2	2
2015	16	384	1	1	3	1	43	2	1	3	3	2	1	1	#NULL!
2016	16	384	1	1	3	1	43	2	1	3	3	2	1	1	#NULL!
2019	16	385	1	1	3	1	58	2	1	4	3	2	3	2	2
2020	16	385	1	1	3	1	58	2	1	4	3	2	3	2	2
2021	16	385	1	1	2	1	58	2	1	4	3	2	3	2	2
2027	16	386	1	1	2	2	42	1	2	4	3	2	1	1	#NULL!
2028	16	386	1	1	3	1	42	1	2	4	3	2	1	1	#NULL!
2033	16	387	1	1	3	2	33	2	1	2	3	2	3	2	2
2034	16	387	1	1	3	1	33	2	1	2	3	2	3	2	2
2035	16	387	1	1	2	1	33	2	1	2	3	2	3	2	2
2038	16	388	1	1	3	2	49	2	1	2	3	2	3	2	2
2039	16	388	1	1	3	2	49	2	1	2	3	2	3	2	2
2045	16	389	3	1	2	2	31	2	1	2	3	2	2	#NULL!	1
2048	16	390	1	1	2	2	32	2	1	1	3	2	3	2	2
2049	16	390	1	1	1	2	32	2	1	1	3	2	3	2	2
2053	16	391	2	1	3	1	54	2	1	4	3	2	3	2	2
2054	16	391	2	1	3	2	54	2	1	4	3	2	3	2	2
2055	16	391	2	1	3	2	54	2	1	4	3	2	3	2	2
2056	16	391	2	1	3	1	54	2	1	4	3	2	3	2	2
2061	16	392	1	1	3	2	41	2	1	1	3	2	1	1	#NULL!
2062	16	392	1	1	3	1	41	2	1	1	3	2	1	1	#NULL!
2063	16	392	1	1	2	2	41	2	1	1	3	2	1	1	#NULL!
2067	16	393	1	1	3	1	41	2	1	4	4	2	3	2	2
2068	16	393	1	1	2	2	41	2	1	4	4	2	3	2	2
2069	16	393	1	1	3	2	41	2	1	4	4	2	3	2	2
2073	16	394	3	1	3	2	55	2	1	4	3	2	3	2	2
2080	16	395	2	1	3	2	44	2	1	2	3	2	3	2	2
2081	16	395	2	1	3	1	44	2	1	2	3	2	3	2	2
2082	16	395	2	1	3	1	44	2	1	2	3	2	3	2	2
2083	16	395	2	1	2	2	44	2	1	2	3	2	3	2	2
2086	16	396	1	1	3	2	72	2	1	3	4	2	3	2	2
2087	16	396	1	1	3	2	72	2	1	3	4	2	3	2	2
2091	16	397	3	1	2	2	60	2	1	3	2	1	1	1	#NULL!
2103	16	399	1	1	3	2	38	2	2	4	3	2	3	2	2
2104	16	399	1	1	3	2	38	2	2	4	3	2	3	2	2
2107	16	400	2	1	3	2	46	2	1	1	3	2	1	1	#NULL!
2108	16	400	2	1	3	1	46	2	1	1	3	2	1	1	#NULL!
2109	16	400	2	1	3	1	46	2	1	1	3	2	1	1	#NULL!
2110	16	400	2	1	3	1	46	2	1	1	3	2	1	1	#NULL!
2111	16	400	2	1	3	1	46	2	1	1	3	2	1	1	#NULL!
2112	16	400	2	1	2	1	46	2	1	1	3	2	1	1	#NULL!
2117	16	401	1	1	3	2	47	2	1	1	3	2	3	2	2
2118	16	401	1	1	3	2	47	2	1	1	3	2	3	2	2
2119	16	401	1	1	2	2	47	2	1	1	3	2	3	2	2
2129	16	403	3	1	3	1	53	2	1	2	2	2	1	1	#NULL!
2138	16	404	1	1	3	1	61	2	1	1	4	2	1	1	#NULL!
2139	16	404	1	1	3	1	61	2	1	1	4	2	1	1	#NULL!
2147	16	405	2	1	3	2	46	2	1	1	3	2	1	1	#NULL!
2148	16	405	2	1	3	1	46	2	1	1	3	2	1	1	#NULL!
2149	16	405	2	1	2	2	46	2	1	1	3	2	1	1	#NULL!
2150	16	405	2	1	2	1	46	2	1	1	3	2	1	1	#NULL!
2153	16	406	1	1	2	2	43	2	1	4	3	2	1	1	#NULL!
2154	16	406	1	1	1	2	43	2	1	4	3	2	1	1	#NULL!
2157	16	407	1	1	2	1	40	2	1	4	3	2	3	2	2
2158	16	407	1	1	1	1	40	2	1	4	3	2	3	2	2
2161	16	408	1	1	3	2	40	2	1	4	3	2	1	1	#NULL!
2162	16	408	1	1	3	1	40	2	1	4	3	2	1	1	#NULL!
2163	16	408	1	1	2	1	40	2	1	4	3	2	1	1	#NULL!
2166	16	409	1	1	2	2	27	2	1	3	1	2	2	#NULL!	1
2167	16	409	1	2	3	1	27	2	1	3	1	2	2	#NULL!	1
2170	16	410	1	1	3	1	55	2	1	4	3	2	2	#NULL!	1
2171	16	410	1	1	3	2	55	2	1	4	3	2	2	#NULL!	1
2189	16	414	2	1	3	1	65	1	2	4	3	2	3	2	2
2190	16	414	2	1	3	2	65	1	2	4	3	2	3	2	2
2191	16	414	2	1	3	2	65	1	2	4	3	2	3	2	2
2192	16	414	2	1	2	2	65	1	2	4	3	2	3	2	2
2197	16	415	1	1	3	1	43	2	1	1	3	2	3	2	2
2198	16	415	1	1	2	1	43	2	1	1	3	2	3	2	2
2201	16	416	1	1	3	1	71	2	1	4	3	2	3	2	2
2202	16	416	1	1	3	2	71	2	1	4	3	2	3	2	2
2208	16	419	1	1	3	2	37	2	1	4	3	2	2	#NULL!	1
2209	16	419	1	1	3	1	37	2	1	4	3	2	2	#NULL!	1
2210	16	419	1	1	3	2	37	2	1	4	3	2	2	#NULL!	1
2213	16	420	1	1	3	1	34	2	1	4	3	2	3	2	2
2214	16	420	1	1	2	1	34	2	1	4	3	2	3	2	2
2217	17	421	1	1	3	2	50	2	1	2	1	2	3	2	2
2218	17	421	1	1	3	2	50	2	1	2	1	2	3	2	2
2222	17	422	3	2	3	1	58	2	1	2	1	2	3	2	2
2226	17	423	1	1	3	1	44	2	1	2	3	1	1	1	#NULL!
2227	17	423	1	1	3	2	44	2	1	2	3	1	1	1	#NULL!
2228	17	423	1	1	3	2	44	2	1	2	3	1	1	1	#NULL!
2233	17	424	1	1	3	1	59	2	1	4	4	2	1	1	#NULL!
2234	17	424	1	1	3	1	59	2	1	4	4	2	1	1	#NULL!
2242	17	425	3	1	3	1	47	2	1	4	4	2	3	2	2
2246	17	426	3	1	3	1	60	2	1	3	1	2	3	2	2
2252	17	427	2	1	3	1	41	2	1	4	4	2	1	1	#NULL!
2253	17	427	2	1	3	2	41	2	1	4	4	2	1	1	#NULL!
2254	17	427	2	1	3	2	41	2	1	4	4	2	1	1	#NULL!
2255	17	427	2	1	1	1	41	2	1	4	4	2	1	1	#NULL!
2263	17	429	2	1	3	1	46	2	1	1	3	2	3	2	2
2264	17	429	2	1	3	2	46	2	1	1	3	2	3	2	2
2265	17	429	2	1	3	2	46	2	1	1	3	2	3	2	2
2266	17	429	2	1	2	2	46	2	1	1	3	2	3	2	2
2270	17	430	1	1	3	2	49	2	1	4	3	2	3	2	2
2271	17	430	1	1	3	2	49	2	1	4	3	2	3	2	2
2272	17	430	1	1	2	1	49	2	1	4	3	2	3	2	2
2277	17	431	3	1	3	1	55	2	1	3	1	2	1	1	#NULL!
2296	17	434	3	1	3	2	55	2	1	4	4	2	3	2	2
2303	17	435	3	1	3	1	58	2	1	4	4	2	3	2	2
2310	17	436	2	1	3	1	44	2	1	4	4	2	3	2	2
2311	17	436	2	1	3	2	44	2	1	4	4	2	3	2	2
2312	17	436	2	1	3	1	44	2	1	4	4	2	3	2	2
2313	17	436	2	1	1	1	44	2	1	4	4	2	3	2	2
2317	17	437	3	1	3	2	58	2	1	2	4	2	3	2	2
2330	17	440	3	1	3	2	62	2	1	1	3	2	3	2	2
2338	17	442	1	1	3	2	35	2	1	4	3	2	3	2	2
2339	17	442	1	1	2	1	35	2	1	4	3	2	3	2	2
2344	17	443	1	1	3	2	42	2	1	4	3	2	3	2	2
2345	17	443	1	1	3	1	42	2	1	4	3	2	3	2	2
2346	17	443	1	1	3	2	42	2	1	4	3	2	3	2	2
2361	17	446	1	1	2	2	45	2	1	4	3	2	3	2	2
2362	17	446	1	1	1	1	45	2	1	4	3	2	3	2	2
2363	17	446	1	1	1	1	45	2	1	4	3	2	3	2	2
2369	17	447	1	1	3	1	38	2	1	3	1	2	1	1	#NULL!
2370	17	447	1	1	3	2	38	2	1	3	1	2	1	1	#NULL!
2374	17	448	1	1	3	1	32	2	1	2	1	2	3	2	2
2375	17	448	1	1	3	2	32	2	1	2	1	2	3	2	2
2380	17	449	3	1	3	2	62	2	1	1	4	2	1	1	#NULL!
2389	17	450	3	1	3	1	30	1	1	1	3	2	1	1	#NULL!
2420	17	454	1	2	3	2	40	1	2	4	4	2	3	2	2
2421	17	454	1	1	3	1	40	1	2	4	4	2	3	2	2
2430	17	456	1	1	3	1	36	2	1	3	1	1	1	1	#NULL!
2431	17	456	1	1	3	1	36	2	1	3	1	1	1	1	#NULL!
2432	17	456	1	1	3	2	36	2	1	3	1	1	1	1	#NULL!
2435	17	457	3	1	3	1	60	2	1	4	3	2	3	2	2
2447	17	459	1	1	3	2	28	2	1	2	1	2	1	1	#NULL!
2448	17	459	1	1	3	1	28	2	1	2	1	2	1	1	#NULL!
2451	17	460	2	1	3	2	36	2	1	2	1	2	3	2	2
2452	17	460	2	1	3	2	36	2	1	2	1	2	3	2	2
2453	17	460	2	1	2	1	36	2	1	2	1	2	3	2	2
2454	17	460	2	1	1	2	36	2	1	2	1	2	3	2	2
2488	17	466	3	1	2	2	28	2	1	2	4	2	3	2	2
2509	17	469	2	1	3	1	52	2	1	1	4	2	3	2	2
2510	17	469	2	1	3	2	52	2	1	1	4	2	3	2	2
2511	17	469	2	1	2	2	52	2	1	1	4	2	3	2	2
2512	17	469	2	1	2	2	52	2	1	1	4	2	3	2	2
2522	17	471	2	1	3	1	44	2	1	4	3	2	3	2	2
2523	17	471	2	1	3	2	44	2	1	4	3	2	3	2	2
2524	17	471	2	1	3	2	44	2	1	4	3	2	3	2	2
2525	17	471	2	1	2	2	44	2	1	4	3	2	3	2	2
2532	17	472	2	1	3	1	47	2	1	3	2	2	1	1	#NULL!
2533	17	472	2	1	3	1	47	2	1	3	2	2	1	1	#NULL!
2534	17	472	2	1	3	1	47	2	1	3	2	2	1	1	#NULL!
2535	17	472	2	1	2	1	47	2	1	3	2	2	1	1	#NULL!
2538	17	473	3	1	3	1	50	2	1	1	3	2	3	2	2
2545	17	474	2	1	3	1	33	2	1	2	3	2	3	2	2
2546	17	474	2	1	3	1	33	2	1	2	3	2	3	2	2
2547	17	474	2	1	3	2	33	2	1	2	3	2	3	2	2
2548	17	474	2	1	2	1	33	2	1	2	3	2	3	2	2
2552	17	475	1	1	2	2	27	2	1	2	1	2	3	2	2
2553	17	475	1	1	1	2	27	2	1	2	1	2	3	2	2
2557	17	476	3	2	3	1	32	2	1	2	2	2	3	2	2
2566	17	477	1	1	3	1	63	2	1	4	4	2	3	2	2
2567	17	477	1	1	3	1	63	2	1	4	4	2	3	2	2
2570	17	478	1	1	2	1	55	2	1	4	4	2	3	2	2
2571	17	478	1	1	2	1	55	2	1	4	4	2	3	2	2
2580	17	479	1	2	3	2	61	2	1	2	4	2	3	2	2
2581	17	479	1	2	3	1	61	2	1	2	4	2	3	2	2
2603	17	482	3	1	3	2	46	2	1	1	3	2	1	1	#NULL!
2609	17	483	3	1	2	1	33	2	1	3	3	2	1	1	#NULL!
2612	17	484	3	2	3	1	28	2	2	#NULL!	#NULL!	2	3	2	2
2616	17	485	1	1	3	1	71	2	1	4	4	2	3	2	2
2617	17	485	1	1	1	2	71	2	1	4	4	2	3	2	2
2623	17	486	1	1	3	1	28	2	1	2	1	2	1	1	#NULL!
2624	17	486	1	1	2	1	28	2	1	2	1	2	1	1	#NULL!
2627	17	487	2	1	3	2	21	2	2	2	4	2	3	2	2
2628	17	487	2	1	3	1	21	2	2	2	4	2	3	2	2
2629	17	487	2	1	3	1	21	2	2	2	4	2	3	2	2
2630	17	487	2	1	2	2	21	2	2	2	4	2	3	2	2
2631	17	487	2	1	2	1	21	2	2	2	4	2	3	2	2
2671	17	492	1	2	3	2	28	2	1	2	3	2	3	2	2
2672	17	492	1	2	2	2	28	2	1	2	3	2	3	2	2
2677	17	493	1	1	3	2	40	2	1	2	#NULL!	2	3	2	2
2678	17	493	1	1	3	2	40	2	1	2	#NULL!	2	3	2	2
2702	17	497	1	1	3	1	30	2	1	2	1	2	1	1	#NULL!
2703	17	497	1	1	2	1	30	2	1	2	1	2	1	1	#NULL!
2704	17	497	1	2	3	2	30	2	1	2	1	2	1	1	#NULL!
2707	17	498	2	1	3	1	40	2	1	3	2	1	1	1	#NULL!
2708	17	498	2	1	3	1	40	2	1	3	2	1	1	1	#NULL!
2709	17	498	2	1	2	2	40	2	1	3	2	1	1	1	#NULL!
2710	17	498	2	1	2	2	40	2	1	3	2	1	1	1	#NULL!
2723	17	500	1	1	2	1	27	2	1	2	1	2	3	2	2
2724	17	500	1	1	2	2	27	2	1	2	1	2	3	2	2
2734	17	502	1	1	3	2	27	2	1	2	1	2	1	1	#NULL!
2735	17	502	1	1	2	1	27	2	1	2	1	2	1	1	#NULL!
2738	17	503	1	1	3	1	43	2	1	4	4	2	3	2	2
2739	17	503	1	1	2	2	43	2	1	4	4	2	3	2	2
2744	17	504	3	1	2	1	28	2	1	4	4	2	3	2	2
2747	17	505	3	1	3	1	30	2	1	2	1	2	3	2	2
2750	17	506	1	1	3	2	35	2	1	#NULL!	3	2	3	2	2
2751	17	506	1	1	2	2	35	2	1	#NULL!	3	2	3	2	2
2758	17	508	1	1	3	2	36	2	1	4	3	2	3	2	2
2759	17	508	1	1	3	2	36	2	1	4	3	2	3	2	2
2760	17	508	1	1	2	1	36	2	1	4	3	2	3	2	2
2763	17	509	1	1	3	1	36	2	1	3	1	2	1	1	#NULL!
2764	17	509	1	1	3	1	36	2	1	3	1	2	1	1	#NULL!
2765	17	509	1	1	1	2	36	2	1	3	1	2	1	1	#NULL!
2791	17	514	1	1	3	1	34	2	1	4	3	2	3	2	2
2792	17	514	1	1	3	2	34	2	1	4	3	2	3	2	2
2795	17	515	3	1	2	2	30	2	1	4	3	2	3	2	2
2798	17	516	1	1	3	2	33	2	1	2	1	2	3	2	2
2799	17	516	1	1	3	2	33	2	1	2	1	2	3	2	2
2800	17	516	1	1	2	1	33	2	1	2	1	2	3	2	2
2806	17	518	3	1	3	1	56	2	1	4	3	2	3	2	2
2813	17	519	3	1	3	1	55	2	1	2	1	2	3	2	2
2818	17	520	3	1	3	1	70	2	1	4	4	2	3	2	2
2824	17	521	1	1	3	2	48	2	1	1	4	2	3	2	2
2825	17	521	1	1	3	1	48	2	1	1	4	2	3	2	2
2826	17	521	1	1	2	1	48	2	1	1	4	2	3	2	2
2843	17	525	1	1	3	2	61	2	1	1	4	2	2	#NULL!	1
2844	17	525	1	1	2	2	61	2	1	1	4	2	2	#NULL!	1
2850	17	526	3	1	3	1	50	2	1	4	4	2	3	2	2
2858	17	527	1	1	3	1	42	2	1	2	1	2	3	2	2
2859	17	527	1	1	3	1	42	2	1	2	1	2	3	2	2
2860	17	527	1	1	3	2	42	2	1	2	1	2	3	2	2
2867	17	529	1	1	3	1	30	2	1	2	1	2	3	2	2
2868	17	529	1	1	2	1	30	2	1	2	1	2	3	2	2
2875	17	531	3	2	3	2	27	2	1	2	4	2	3	2	2
2885	17	533	1	1	3	1	35	2	1	1	4	2	3	2	2
2886	17	533	1	1	3	1	35	2	1	1	4	2	3	2	2
2887	17	533	1	1	2	2	35	2	1	1	4	2	3	2	2
2897	17	535	2	1	3	2	60	2	1	2	4	2	3	2	2
2898	17	535	2	1	3	2	60	2	1	2	4	2	3	2	2
2899	17	535	2	1	3	2	60	2	1	2	4	2	3	2	2
2900	17	535	2	1	2	2	60	2	1	2	4	2	3	2	2
2904	17	536	1	1	3	2	35	2	1	1	3	2	3	2	2
2905	17	536	1	1	3	1	35	2	1	1	3	2	3	2	2
2909	17	537	2	1	3	1	34	2	1	2	1	2	3	2	2
2910	17	537	2	1	3	2	34	2	1	2	1	2	3	2	2
2911	17	537	2	1	2	1	34	2	1	2	1	2	3	2	2
2912	17	537	2	1	2	1	34	2	1	2	1	2	3	2	2
2915	17	538	1	1	3	2	38	2	1	4	3	2	3	2	2
2916	17	538	1	1	3	2	38	2	1	4	3	2	3	2	2
2917	17	538	1	1	2	1	38	2	1	4	3	2	3	2	2
2920	17	539	1	1	3	2	41	2	1	4	3	2	3	2	2
2921	17	539	1	1	2	2	41	2	1	4	3	2	3	2	2
2942	17	543	1	1	3	1	43	2	1	2	1	2	3	2	2
2943	17	543	1	1	3	2	43	2	1	2	1	2	3	2	2
2944	17	543	1	1	3	2	43	2	1	2	1	2	3	2	2
2952	17	545	3	1	3	1	32	2	1	2	3	2	3	2	2
2955	17	546	3	2	3	1	56	2	1	3	4	2	3	2	2
2963	17	547	1	1	3	2	35	2	1	3	3	2	3	2	2
2964	17	547	1	1	1	1	35	2	1	3	3	2	3	2	2
2968	17	548	1	1	3	2	36	2	1	1	3	2	3	2	2
2969	17	548	1	1	2	2	36	2	1	1	3	2	3	2	2
2974	17	549	1	1	3	2	30	2	1	1	4	2	3	2	2
2975	17	549	1	1	2	2	30	2	1	1	4	2	3	2	2
2978	17	550	2	1	3	1	33	2	1	2	4	2	3	2	2
2979	17	550	2	1	3	1	33	2	1	2	4	2	3	2	2
2980	17	550	2	1	3	2	33	2	1	2	4	2	3	2	2
2981	17	550	2	1	2	2	33	2	1	2	4	2	3	2	2
2982	17	550	2	1	1	1	33	2	1	2	4	2	3	2	2
2985	17	551	3	2	2	1	53	2	1	4	4	2	3	2	2
2992	17	552	1	1	3	1	70	2	1	4	4	2	3	2	2
2993	17	552	1	1	3	1	70	2	1	4	4	2	3	2	2
3004	17	554	1	1	3	1	57	2	1	1	3	2	3	2	2
3005	17	554	1	2	3	1	57	2	1	1	3	2	3	2	2
3006	17	554	1	2	3	2	57	2	1	1	3	2	3	2	2
3013	17	555	3	1	3	1	57	2	1	3	1	2	3	2	2
3021	17	556	1	1	3	2	68	2	1	4	4	2	3	2	2
3022	17	556	1	1	3	2	68	2	1	4	4	2	3	2	2
3023	17	556	1	1	3	1	68	2	1	4	4	2	3	2	2
3034	17	558	2	1	3	2	36	2	1	2	1	2	3	2	2
3035	17	558	2	1	3	1	36	2	1	2	1	2	3	2	2
3036	17	558	2	1	3	1	36	2	1	2	1	2	3	2	2
3037	17	558	2	1	2	2	36	2	1	2	1	2	3	2	2
3040	17	559	1	1	3	2	45	2	1	2	3	2	3	2	2
3041	17	559	1	1	3	2	45	2	1	2	3	2	3	2	2
3042	17	559	1	1	2	2	45	2	1	2	3	2	3	2	2
3047	17	560	1	1	3	2	#NULL!	2	1	2	3	2	1	1	#NULL!
3048	17	560	1	1	3	1	#NULL!	2	1	2	3	2	1	1	#NULL!
3049	17	560	1	1	2	2	#NULL!	2	1	2	3	2	1	1	#NULL!
3053	17	561	2	1	3	2	40	2	1	4	4	2	2	#NULL!	1
3054	17	561	2	1	3	1	40	2	1	4	4	2	2	#NULL!	1
3055	17	561	2	1	3	2	40	2	1	4	4	2	2	#NULL!	1
3056	17	561	2	1	2	1	40	2	1	4	4	2	2	#NULL!	1
3060	17	562	1	1	3	1	31	2	1	2	4	2	3	2	2
3061	17	562	1	1	3	1	31	2	1	2	4	2	3	2	2
3073	17	564	1	1	3	2	34	2	1	2	3	2	1	1	#NULL!
3074	17	564	1	1	2	2	34	2	1	2	3	2	1	1	#NULL!
3077	17	565	3	1	3	2	52	2	1	2	1	2	3	2	2
3089	17	567	3	1	3	2	54	2	1	4	4	2	1	1	#NULL!
3097	17	568	1	1	3	1	53	2	1	4	4	2	3	2	2
3098	17	568	1	2	2	2	53	2	1	4	4	2	3	2	2
3099	17	568	1	2	1	1	53	2	1	4	4	2	3	2	2
3112	17	570	1	1	3	1	37	2	1	4	3	2	1	1	#NULL!
3113	17	570	1	1	2	2	37	2	1	4	3	2	1	1	#NULL!
3114	17	570	1	1	1	1	37	2	1	4	3	2	1	1	#NULL!
3118	17	571	2	1	3	2	49	2	1	2	4	2	3	2	2
3119	17	571	2	1	3	2	49	2	1	2	4	2	3	2	2
3120	17	571	2	1	3	1	49	2	1	2	4	2	3	2	2
3121	17	571	2	1	2	2	49	2	1	2	4	2	3	2	2
3122	17	571	2	1	1	1	49	2	1	2	4	2	3	2	2
3127	17	572	1	1	3	2	50	2	1	4	4	2	3	2	2
3128	17	572	1	1	3	2	50	2	1	4	4	2	3	2	2
3133	17	573	1	1	3	2	53	2	1	4	4	2	3	2	2
3134	17	573	1	1	3	2	53	2	1	4	4	2	3	2	2
3135	17	573	1	1	2	2	53	2	1	4	4	2	3	2	2
3139	17	574	3	1	2	2	35	2	1	2	4	2	1	1	#NULL!
3142	17	575	1	1	3	1	43	2	1	4	4	2	1	1	#NULL!
3143	17	575	1	1	3	1	43	2	1	4	4	2	1	1	#NULL!
3144	17	575	1	1	3	1	43	2	1	4	4	2	1	1	#NULL!
3151	17	576	3	1	3	2	55	2	1	4	3	2	1	1	#NULL!
3158	17	577	2	1	3	1	41	2	1	3	1	1	1	1	#NULL!
3159	17	577	2	1	3	1	41	2	1	3	1	2	1	1	#NULL!
3160	17	577	2	1	2	2	41	2	1	3	1	2	1	1	#NULL!
3161	17	577	2	1	1	1	41	2	1	3	1	2	1	1	#NULL!
3164	17	578	1	1	3	1	38	2	1	4	3	2	3	2	2
3165	17	578	1	1	3	2	38	2	1	4	3	2	3	2	2
3166	17	578	1	1	3	1	38	2	1	4	3	2	3	2	2
3179	17	580	1	1	3	1	37	2	1	4	4	2	3	2	2
3180	17	580	1	1	3	2	37	2	1	4	4	2	3	2	2
3181	17	580	1	1	3	1	37	2	1	4	4	2	3	2	2
3186	17	581	3	1	3	1	59	2	1	2	4	2	3	2	2
3190	17	582	3	2	3	1	64	2	1	1	4	2	3	2	2
3200	17	583	1	1	3	2	32	2	1	2	1	2	3	2	2
3201	17	583	1	1	2	2	32	2	1	2	1	2	3	2	2
3202	17	583	1	1	2	2	32	2	1	2	1	2	3	2	2
3206	17	584	3	1	3	2	52	2	1	4	3	2	3	2	2
3225	17	586	2	1	3	2	60	2	1	1	3	2	3	2	2
3226	17	586	2	1	3	1	60	2	1	1	3	2	3	2	2
3227	17	586	2	1	2	2	60	2	1	1	3	2	3	2	2
3228	17	586	2	1	2	1	60	2	1	1	3	2	3	2	2
3229	17	586	2	2	3	2	60	2	1	1	3	2	3	2	2
3233	17	587	3	1	3	1	47	2	1	4	4	2	3	2	2
3243	17	589	3	1	3	1	47	2	1	4	4	2	3	2	2
3249	17	590	3	1	3	1	54	2	1	2	1	2	3	2	2
3255	17	591	3	1	2	2	45	2	1	2	1	2	3	2	2
3264	17	593	1	1	3	2	31	2	1	2	1	2	3	2	2
3265	17	593	1	1	3	2	31	2	1	2	1	2	3	2	2
3266	17	593	1	1	2	1	31	2	1	2	1	2	3	2	2
3285	17	596	3	1	3	1	47	2	1	3	1	1	1	1	#NULL!
3298	17	598	3	1	2	1	50	2	1	4	4	2	3	2	2
3304	17	599	1	1	3	2	53	2	1	1	4	2	1	1	#NULL!
3305	17	599	1	1	1	2	53	2	1	1	4	2	1	1	#NULL!
3321	17	601	2	1	3	1	60	2	1	1	4	2	3	2	2
3322	17	601	2	1	3	1	60	2	1	1	4	2	3	2	2
3323	17	601	2	1	3	2	60	2	1	1	4	2	3	2	2
3324	17	601	2	1	2	1	60	2	1	1	4	2	3	2	2
3337	17	603	1	1	3	2	50	2	1	4	3	2	1	1	#NULL!
3338	17	603	1	1	3	2	50	2	1	4	3	2	1	1	#NULL!
3339	17	603	1	1	3	1	50	2	1	4	3	2	1	1	#NULL!
3345	17	604	1	1	3	2	30	2	1	1	3	2	1	1	#NULL!
3346	17	604	1	1	2	2	30	2	1	1	3	2	1	1	#NULL!
3347	17	604	1	1	1	2	30	2	1	1	3	2	1	1	#NULL!
3360	17	607	2	1	3	1	35	2	1	2	1	2	3	2	2
3361	17	607	2	1	3	1	35	2	1	2	1	2	3	2	2
3362	17	607	2	1	2	2	35	2	1	2	1	2	3	2	2
3363	17	607	2	1	1	1	35	2	1	2	1	2	3	2	2
3366	17	608	3	1	3	1	30	2	1	4	4	2	1	1	#NULL!
3369	17	609	3	2	2	2	68	2	1	4	4	2	2	#NULL!	1
3377	17	610	1	1	3	2	50	2	1	4	3	2	1	1	#NULL!
3378	17	610	1	1	3	2	50	2	1	4	3	2	1	1	#NULL!
3387	17	612	1	1	3	2	39	2	1	2	3	2	1	1	#NULL!
3388	17	612	1	1	3	1	39	2	1	2	3	2	1	1	#NULL!
3389	17	612	1	1	3	2	39	2	1	2	3	2	1	1	#NULL!
3393	17	613	1	1	3	2	46	2	1	2	1	2	1	1	#NULL!
3394	17	613	1	1	2	1	46	2	1	2	1	2	1	1	#NULL!
3399	17	614	1	1	3	1	40	2	1	4	3	2	1	1	#NULL!
3400	17	614	1	1	3	2	40	2	1	4	3	2	1	1	#NULL!
3401	17	614	1	1	2	1	40	2	1	4	3	2	1	1	#NULL!
3405	17	615	1	1	3	2	37	2	1	2	1	2	1	1	#NULL!
3406	17	615	1	1	3	1	37	2	1	2	1	2	1	1	#NULL!
3407	17	615	1	1	2	2	37	2	1	2	1	2	1	1	#NULL!
3410	17	616	1	1	3	1	33	2	1	2	2	2	3	2	2
3411	17	616	1	1	2	2	33	2	1	2	2	2	3	2	2
3414	17	617	1	1	3	2	42	2	1	2	1	2	1	1	#NULL!
3415	17	617	1	1	3	2	42	2	1	2	1	2	1	1	#NULL!
3416	17	617	1	1	2	2	42	2	1	2	1	2	1	1	#NULL!
3420	17	618	2	1	3	2	50	2	1	1	3	2	3	2	2
3421	17	618	2	1	3	2	50	2	1	1	3	2	3	2	2
3422	17	618	2	1	3	2	50	2	1	1	3	2	3	2	2
3423	17	618	2	1	2	1	50	2	1	1	3	2	3	2	2
3424	17	618	2	1	2	2	50	2	1	1	3	2	3	2	2
3429	17	619	1	1	3	2	45	2	1	2	3	2	3	2	2
3430	17	619	1	1	2	1	45	2	1	2	3	2	3	2	2
3434	17	620	1	1	3	2	62	2	1	2	4	2	1	1	#NULL!
3435	17	620	1	2	3	2	62	2	1	2	4	2	1	1	#NULL!
3436	17	620	1	2	2	1	62	2	1	2	4	2	1	1	#NULL!
3441	17	621	1	1	3	2	57	2	1	4	3	2	3	2	2
3442	17	621	1	1	3	2	57	2	1	4	3	2	3	2	2
3448	17	622	1	1	3	1	54	2	1	1	4	2	3	2	2
3449	17	622	1	1	3	1	54	2	1	1	4	2	3	2	2
3450	17	622	1	1	3	2	54	2	1	1	4	2	3	2	2
3456	17	624	3	2	3	1	64	2	1	#NULL!	4	2	2	#NULL!	1
3463	17	625	3	1	3	1	55	2	1	4	4	2	3	2	2
3469	17	626	1	1	3	2	46	2	1	2	2	2	3	2	2
3470	17	626	1	1	3	1	46	2	1	2	2	2	3	2	2
3473	17	627	1	1	2	1	41	2	1	3	1	2	2	#NULL!	1
3474	17	627	1	1	1	2	41	2	1	3	1	2	2	#NULL!	1
3475	17	627	1	2	3	1	41	2	1	3	1	2	2	#NULL!	1
3478	17	628	1	1	3	2	35	2	1	2	1	2	3	2	2
3479	17	628	1	1	2	2	35	2	1	2	1	2	3	2	2
3494	17	631	3	1	2	1	34	2	1	3	1	2	3	2	2
3497	17	632	1	1	3	2	45	2	1	1	3	2	3	2	2
3498	17	632	1	1	2	1	45	2	1	1	3	2	3	2	2
3516	17	635	3	1	1	1	30	2	1	1	3	2	3	2	2
3519	18	636	1	1	3	1	48	2	1	4	3	2	3	2	2
3520	18	636	1	1	3	2	48	2	1	4	3	2	3	2	2
3530	18	638	2	1	1	1	27	2	1	2	2	2	1	1	#NULL!
3531	18	638	2	2	3	2	27	2	1	2	2	2	1	1	#NULL!
3532	18	638	2	2	3	2	27	2	1	2	2	2	1	1	#NULL!
3534	18	638	2	2	3	1	27	2	1	2	2	2	1	1	#NULL!
3535	18	638	2	2	3	1	27	2	1	2	2	2	1	1	#NULL!
3538	18	639	3	1	2	2	33	2	1	2	2	2	3	2	2
3542	18	640	1	1	3	2	40	2	1	4	3	2	3	2	2
3543	18	640	1	1	2	1	40	2	1	4	3	2	3	2	2
3546	18	641	2	1	3	1	42	2	1	1	1	2	3	2	2
3547	18	641	2	1	3	1	42	2	1	1	1	2	3	2	2
3548	18	641	2	1	3	2	42	2	1	1	1	2	3	2	2
3549	18	641	2	1	2	1	42	2	1	1	1	2	3	2	2
3559	18	643	1	1	3	1	40	2	1	2	1	2	2	#NULL!	1
3560	18	643	1	1	2	1	40	2	1	2	1	2	2	#NULL!	1
3565	18	645	1	1	3	2	57	2	1	2	4	2	3	2	2
3566	18	645	1	1	1	1	57	2	1	2	4	2	3	2	2
3575	18	646	1	1	3	2	35	2	1	#NULL!	#NULL!	2	3	2	2
3576	18	646	1	1	3	2	35	2	1	#NULL!	#NULL!	2	3	2	2
3577	18	646	1	1	3	1	35	2	1	#NULL!	#NULL!	2	3	2	2
3580	18	647	1	1	3	2	52	2	1	2	1	2	3	2	2
3581	18	647	1	1	3	2	52	2	1	2	1	2	3	2	2
3587	18	648	3	1	3	1	37	2	1	2	3	2	1	1	#NULL!
3590	18	649	3	1	3	2	47	2	1	2	1	2	3	2	2
3598	18	651	1	1	3	2	32	2	1	2	3	2	3	2	2
3599	18	651	1	1	2	1	32	2	1	2	3	2	3	2	2
3602	18	652	1	1	3	1	35	2	1	2	3	2	3	2	2
3603	18	652	1	1	1	2	35	2	1	2	3	2	3	2	2
3606	18	653	3	1	3	2	33	2	1	2	1	2	3	2	2
3609	18	654	2	1	3	1	47	2	1	1	3	2	3	2	2
3610	18	654	2	1	2	2	47	2	1	1	3	2	3	2	2
3611	18	654	2	1	3	1	47	2	1	1	3	2	3	2	2
3612	18	654	2	1	1	2	47	2	1	1	3	2	3	2	2
3616	18	655	1	1	3	2	36	2	1	2	3	2	3	2	2
3617	18	655	1	1	3	1	36	2	1	2	3	2	3	2	2
3620	18	656	3	1	3	2	40	2	1	3	2	1	1	1	#NULL!
3624	18	657	1	1	1	2	28	2	1	2	3	2	3	2	2
3625	18	657	1	2	3	1	28	2	1	2	3	2	3	2	2
3628	19	658	3	1	2	1	27	2	1	4	3	2	3	2	2
3631	19	659	2	1	3	2	40	2	1	2	3	2	3	2	2
3632	19	659	2	1	3	1	40	2	1	2	3	2	3	2	2
3633	19	659	2	1	3	2	40	2	1	2	3	2	3	2	2
3634	19	659	2	1	2	1	40	2	1	2	3	2	3	2	2
3639	19	661	1	1	2	2	31	2	1	2	1	2	3	2	2
3640	19	661	1	1	1	2	31	2	1	2	1	2	3	2	2
3643	19	662	1	1	3	2	35	2	1	2	1	2	1	1	#NULL!
3644	19	662	1	1	3	1	35	2	1	2	1	2	1	1	#NULL!
3645	19	662	1	1	2	1	35	2	1	2	1	2	1	1	#NULL!
3648	19	663	1	1	3	2	50	2	1	2	2	1	1	1	#NULL!
3649	19	663	1	1	3	1	50	2	1	2	2	1	1	1	#NULL!
3654	19	664	3	1	2	1	28	2	1	2	3	2	2	#NULL!	1
3667	19	666	3	1	2	2	34	2	1	2	3	2	3	2	2
3670	19	667	3	1	3	1	52	2	1	4	3	2	1	1	#NULL!
3680	19	670	3	1	3	1	30	2	1	2	1	2	2	#NULL!	1
3685	19	671	3	1	3	1	60	2	1	4	3	2	2	#NULL!	1
3697	19	673	1	1	3	2	59	2	1	4	3	2	3	2	2
3698	19	673	1	1	3	2	59	2	1	4	3	2	3	2	2
3699	19	673	1	1	2	2	59	2	1	4	3	2	3	2	2
3702	19	674	1	1	3	2	35	2	1	2	2	2	2	#NULL!	1
3703	19	674	1	1	3	2	35	2	1	2	2	2	2	#NULL!	1
3704	19	674	1	1	2	1	35	2	1	2	2	2	2	#NULL!	1
3707	19	675	1	1	3	2	42	2	1	2	1	2	3	2	2
3708	19	675	1	1	2	1	42	2	1	2	1	2	3	2	2
3711	19	676	1	1	3	1	39	2	1	2	3	2	2	#NULL!	1
3712	19	676	1	1	3	1	39	2	1	2	3	2	2	#NULL!	1
3713	19	676	1	1	1	2	39	2	1	2	3	2	2	#NULL!	1
3716	19	677	1	1	3	1	35	2	1	4	3	2	3	2	2
3717	19	677	1	1	2	1	35	2	1	4	3	2	3	2	2
3718	19	677	1	1	2	2	35	2	1	4	3	2	3	2	2
3721	19	678	3	1	3	1	57	2	1	3	2	2	3	2	2
3728	19	679	1	1	3	2	56	2	1	4	3	2	3	2	2
3729	19	679	1	1	3	1	56	2	1	4	3	2	3	2	2
3730	19	679	1	1	3	1	56	2	1	4	3	2	3	2	2
3733	19	680	2	1	2	1	74	2	1	3	4	2	3	2	2
3734	19	680	2	1	2	2	74	2	1	3	4	2	3	2	2
3735	19	680	2	1	1	2	74	2	1	3	4	2	3	2	2
3736	19	680	2	1	3	2	74	2	1	3	4	2	3	2	2
3737	19	680	2	1	2	2	74	2	1	3	4	2	3	2	2
3755	19	681	1	1	2	1	48	2	1	2	3	2	2	#NULL!	1
3756	19	681	1	1	3	1	48	2	1	2	3	2	2	#NULL!	1
3757	19	681	1	1	3	2	48	2	1	2	3	2	2	#NULL!	1
3764	19	682	1	1	3	1	30	2	1	2	3	2	2	#NULL!	1
3765	19	682	1	1	3	2	30	2	1	2	3	2	2	#NULL!	1
3778	19	685	3	1	3	1	52	2	1	4	3	2	3	2	2
3783	19	686	1	1	3	1	50	2	1	4	3	2	3	2	2
3784	19	686	1	1	3	2	50	2	1	4	3	2	3	2	2
3791	19	688	1	1	3	1	52	2	1	1	4	2	3	2	2
3792	19	688	1	1	2	1	52	2	1	1	4	2	3	2	2
3796	19	689	2	1	3	1	43	2	1	4	3	2	2	#NULL!	1
3797	19	689	2	1	3	1	43	2	1	4	3	2	2	#NULL!	1
3798	19	689	2	1	3	1	43	2	1	4	3	2	2	#NULL!	1
3799	19	689	2	1	3	2	43	2	1	4	3	2	2	#NULL!	1
3820	19	691	1	1	2	1	35	2	1	3	1	1	2	#NULL!	1
3821	19	691	1	1	2	1	35	2	1	3	1	1	2	#NULL!	1
3822	19	691	1	2	3	1	35	2	1	3	1	1	2	#NULL!	1
3825	19	692	2	1	3	2	72	2	1	4	3	2	2	#NULL!	1
3826	19	692	2	1	3	2	72	2	1	4	3	2	2	#NULL!	1
3827	19	692	2	1	3	2	72	2	1	4	3	2	2	#NULL!	1
3828	19	692	2	1	3	2	72	2	1	4	3	2	2	#NULL!	1
3829	19	692	2	1	3	2	72	2	1	4	3	2	2	#NULL!	1
3840	19	694	3	1	3	1	30	2	1	4	3	2	3	2	2
3843	19	695	1	1	3	2	53	1	2	1	3	2	3	2	2
3845	19	695	1	1	2	2	53	1	2	1	3	2	3	2	2
3852	19	696	2	1	3	2	47	2	1	2	3	2	3	2	2
3853	19	696	2	1	3	2	47	2	1	2	3	2	3	2	2
3854	19	696	2	1	3	2	47	2	1	2	3	2	3	2	2
3855	19	696	2	1	3	1	47	2	1	2	3	2	3	2	2
3856	19	696	2	1	3	2	47	2	1	2	3	2	3	2	2
3857	19	696	2	1	3	2	47	2	1	2	3	2	3	2	2
3858	19	696	2	1	2	1	47	2	1	2	3	2	3	2	2
3859	19	696	2	1	3	2	47	2	1	2	3	2	3	2	2
3868	19	697	1	1	3	2	65	2	1	4	3	2	2	#NULL!	1
3869	19	697	1	1	3	1	65	2	1	4	3	2	2	#NULL!	1
3878	19	699	1	1	3	2	52	2	1	4	2	2	1	1	#NULL!
3879	19	699	1	1	3	1	52	2	1	4	2	2	1	1	#NULL!
3880	19	699	1	1	2	2	52	2	1	4	2	2	1	1	#NULL!
3886	19	700	2	1	3	1	32	2	1	2	3	2	2	#NULL!	1
3887	19	700	2	1	2	2	32	2	1	2	3	2	2	#NULL!	1
3888	19	700	2	1	2	1	32	2	1	2	3	2	2	#NULL!	1
3889	19	700	2	2	3	2	32	2	1	2	3	2	2	#NULL!	1
3893	19	701	1	1	3	2	52	2	1	4	4	2	2	#NULL!	1
3894	19	701	1	1	3	2	52	2	1	4	4	2	2	#NULL!	1
3895	19	701	1	1	3	1	52	2	1	4	4	2	2	#NULL!	1
3901	19	702	1	1	3	2	55	2	1	2	1	1	2	#NULL!	1
3902	19	702	1	1	3	1	55	2	1	2	1	1	2	#NULL!	1
3907	19	703	1	1	2	1	47	2	1	4	3	2	1	1	#NULL!
3908	19	703	1	1	2	2	47	2	1	4	3	2	1	1	#NULL!
3912	19	704	1	1	3	2	40	2	1	2	3	2	1	1	#NULL!
3913	19	704	1	1	3	2	40	2	1	2	3	2	1	1	#NULL!
3914	19	704	1	1	2	1	40	2	1	2	3	2	1	1	#NULL!
3919	19	705	2	1	3	2	31	2	1	2	2	2	1	1	#NULL!
3920	19	705	2	1	3	1	31	2	1	2	2	2	1	1	#NULL!
3921	19	705	2	1	3	1	31	2	1	2	2	2	1	1	#NULL!
3922	19	705	2	1	2	1	31	2	1	2	2	2	1	1	#NULL!
3925	19	706	2	1	3	1	36	2	1	4	2	2	3	2	2
3926	19	706	2	1	3	1	36	2	1	4	2	2	3	2	2
3927	19	706	2	1	3	1	36	2	1	4	2	2	3	2	2
3928	19	706	2	1	2	2	36	2	1	4	2	2	3	2	2
3931	19	707	1	1	3	2	35	2	1	2	2	2	3	2	2
3932	19	707	1	1	2	1	35	2	1	2	2	2	3	2	2
3935	19	708	1	1	3	1	59	1	2	4	4	2	2	#NULL!	1
3936	19	708	1	1	3	1	59	1	2	4	4	2	2	#NULL!	1
3937	19	708	1	1	2	2	59	1	2	4	4	2	2	#NULL!	1
3942	19	709	3	1	3	1	58	2	1	4	3	2	1	1	#NULL!
3949	19	710	3	1	3	1	50	2	1	3	2	2	1	1	#NULL!
3956	19	711	1	1	3	1	46	2	1	2	2	2	1	1	#NULL!
3957	19	711	1	1	3	1	46	2	1	2	2	2	1	1	#NULL!
3958	19	711	1	1	2	1	46	2	1	2	2	2	1	1	#NULL!
3964	19	712	1	1	3	1	33	2	1	1	3	2	2	#NULL!	1
3965	19	712	1	1	2	2	33	2	1	1	3	2	2	#NULL!	1
3971	19	713	1	1	3	1	56	2	1	4	4	2	1	1	#NULL!
3972	19	713	1	1	3	1	56	2	1	4	4	2	1	1	#NULL!
3973	19	713	1	1	3	1	56	2	1	4	4	2	1	1	#NULL!
3980	19	714	1	1	3	1	31	2	1	2	3	2	3	2	2
3981	19	714	1	1	3	2	31	2	1	2	3	2	3	2	2
3984	19	715	1	1	3	2	55	2	1	4	3	2	3	2	2
3985	19	715	1	1	3	1	55	2	1	4	3	2	3	2	2
3986	19	715	1	1	2	1	55	2	1	4	3	2	3	2	2
3991	19	716	1	1	3	2	38	2	1	4	3	2	3	2	2
3992	19	716	1	1	3	1	38	2	1	4	3	2	3	2	2
3993	19	716	1	1	2	2	38	2	1	4	3	2	3	2	2
3996	19	717	3	1	2	2	32	2	1	4	2	2	3	2	2
4004	19	719	1	1	3	1	50	2	1	4	3	2	2	#NULL!	1
4005	19	719	1	1	2	2	50	2	1	4	3	2	2	#NULL!	1
4019	20	721	2	2	3	1	30	2	1	4	3	2	2	#NULL!	1
4020	20	721	2	1	3	2	30	2	1	4	3	2	2	#NULL!	1
4021	20	721	2	1	3	1	30	2	1	4	3	2	2	#NULL!	1
4022	20	721	2	1	1	2	30	2	1	4	3	2	2	#NULL!	1
4026	20	722	3	1	3	1	45	2	2	2	1	2	3	2	2
4032	20	723	1	1	3	2	40	2	1	1	3	2	2	#NULL!	1
4033	20	723	1	1	3	1	40	2	1	1	3	2	2	#NULL!	1
4036	20	724	1	2	3	1	43	2	1	2	3	2	1	1	#NULL!
4037	20	724	1	1	3	1	43	2	1	2	3	2	1	1	#NULL!
4038	20	724	1	1	2	2	43	2	1	2	3	2	1	1	#NULL!
4042	20	725	1	1	3	2	27	2	1	1	3	2	3	2	2
4043	20	725	1	1	2	2	27	2	1	1	3	2	3	2	2
4046	20	726	1	1	3	1	43	2	1	2	1	2	1	1	#NULL!
4047	20	726	1	1	3	1	43	2	1	2	1	2	1	1	#NULL!
4048	20	726	1	1	3	2	43	2	1	2	1	2	1	1	#NULL!
4052	20	727	3	2	3	1	30	2	1	2	1	2	3	2	2
4056	20	728	2	1	3	1	70	2	1	4	3	2	3	2	2
4057	20	728	2	1	3	1	70	2	1	4	3	2	3	2	2
4058	20	728	2	1	3	1	70	2	1	4	3	2	3	2	2
4059	20	728	2	1	1	2	70	2	1	4	3	2	3	2	2
4068	20	730	1	1	3	2	70	2	1	4	3	2	2	#NULL!	1
4069	20	730	1	1	3	2	70	2	1	4	3	2	2	#NULL!	1
4075	20	731	3	1	3	1	40	2	1	4	2	2	2	#NULL!	1
4078	20	732	1	2	3	1	60	2	1	4	3	2	3	2	2
4079	20	732	1	1	3	1	60	2	1	4	3	2	3	2	2
4080	20	732	1	1	3	2	60	2	1	4	3	2	3	2	2
4088	20	733	2	1	3	1	50	2	1	4	3	2	2	#NULL!	1
4089	20	733	2	1	3	1	50	2	1	4	3	2	2	#NULL!	1
4090	20	733	2	1	3	1	50	2	1	4	3	2	2	#NULL!	1
4091	20	733	2	1	2	1	50	2	1	4	3	2	2	#NULL!	1
4092	20	733	2	1	2	1	50	2	1	4	3	2	2	#NULL!	1
4097	20	734	3	1	2	1	27	2	1	2	1	2	2	#NULL!	1
4106	20	736	1	1	3	1	45	1	2	4	4	2	3	2	2
4107	20	736	1	1	2	1	45	1	2	4	4	2	3	2	2
4111	20	737	1	1	2	1	36	2	1	2	3	2	3	2	2
4112	20	737	1	1	2	2	36	2	1	2	3	2	3	2	2
4116	20	738	1	1	3	1	75	2	1	4	4	2	3	2	2
4117	20	738	1	1	3	2	75	2	1	4	4	2	3	2	2
4118	20	738	1	1	2	2	75	2	1	4	4	2	3	2	2
4124	20	740	1	1	3	2	42	1	2	4	4	2	2	#NULL!	1
4125	20	740	1	2	3	2	42	1	2	4	4	2	2	#NULL!	1
4128	20	741	3	1	3	1	42	2	1	2	2	2	2	#NULL!	1
4131	20	742	1	1	3	2	46	2	1	4	3	2	3	2	2
4132	20	742	1	1	3	1	46	2	1	4	3	2	3	2	2
4137	20	743	1	1	2	1	36	2	1	3	1	2	3	2	2
4138	20	743	1	1	1	2	36	2	1	3	1	2	3	2	2
4149	20	745	2	1	3	1	44	2	1	1	3	2	3	2	2
4150	20	745	2	1	3	1	44	2	1	1	3	2	3	2	2
4151	20	745	2	1	3	1	44	2	1	1	3	2	3	2	2
4152	20	745	2	1	3	2	44	2	1	1	3	2	3	2	2
4153	20	745	2	1	2	1	44	2	1	1	3	2	3	2	2
4157	20	747	1	1	3	1	35	2	1	4	3	2	3	2	2
4158	20	747	1	1	3	1	35	2	1	4	3	2	3	2	2
4159	20	747	1	1	2	2	35	2	1	4	3	2	3	2	2
4162	20	748	1	1	3	1	49	2	1	4	3	2	2	#NULL!	1
4163	20	748	1	1	3	1	49	2	1	4	3	2	2	#NULL!	1
4164	20	748	1	1	3	2	49	2	1	4	3	2	2	#NULL!	1
4169	20	749	3	1	1	1	32	2	1	2	3	2	3	2	2
4172	20	750	1	1	3	1	31	2	1	2	3	2	1	1	#NULL!
4173	20	750	1	1	3	2	31	2	1	2	3	2	1	1	#NULL!
4181	21	753	2	1	3	2	35	2	1	2	3	2	3	2	2
4182	21	753	2	1	2	1	35	2	1	2	3	2	3	2	2
4183	21	753	2	1	1	1	35	2	1	2	3	2	3	2	2
4184	21	753	2	2	3	1	35	2	1	2	3	2	3	2	2
4187	21	754	1	1	2	2	35	1	1	4	4	2	2	#NULL!	1
4188	21	754	1	1	1	1	35	1	1	4	4	2	2	#NULL!	1
4191	21	755	1	1	3	1	47	2	1	4	3	2	1	1	#NULL!
4192	21	755	1	1	3	1	47	2	1	4	3	2	1	1	#NULL!
4201	21	756	1	1	3	1	33	1	1	2	4	2	3	2	2
4202	21	756	1	1	2	2	33	1	1	2	4	2	3	2	2
4205	21	757	1	1	3	2	61	1	2	2	4	2	3	2	2
4206	21	757	1	1	2	1	61	1	2	2	4	2	3	2	2
4209	21	758	2	1	3	1	54	1	1	4	4	2	3	2	2
4209	21	758	2	1	3	1	54	1	1	4	4	2	3	2	2
4211	21	758	2	1	3	1	54	1	1	4	4	2	3	2	2
4212	21	758	2	1	3	1	54	1	1	4	4	2	3	2	2
4219	21	759	1	1	3	2	58	2	1	2	1	2	3	2	2
4220	21	759	1	1	3	1	58	2	1	2	1	2	3	2	2
4226	21	760	1	1	3	1	77	2	1	4	4	2	3	2	2
4227	21	760	1	1	3	1	77	2	1	4	4	2	3	2	2
4235	21	761	3	1	3	1	30	1	1	2	4	2	2	#NULL!	1
4238	21	762	2	1	3	2	41	2	1	3	1	2	3	2	2
4239	21	762	2	1	3	2	41	2	1	3	1	2	3	2	2
4240	21	762	2	1	3	1	41	2	1	3	1	2	3	2	2
4241	21	762	2	1	2	1	41	2	1	3	1	2	3	2	2
4244	21	763	1	1	2	1	28	1	1	4	4	2	3	2	2
4245	21	763	1	1	3	1	28	1	1	4	4	2	3	2	2
4249	21	764	1	1	3	2	31	1	1	4	3	2	2	#NULL!	1
4250	21	764	1	1	3	2	31	1	1	4	3	2	2	#NULL!	1
4251	21	764	1	1	1	1	31	1	1	4	3	2	2	#NULL!	1
4263	21	766	3	1	2	2	80	1	2	4	4	2	2	#NULL!	1
4270	21	768	2	1	3	2	30	1	1	1	4	2	1	1	#NULL!
4271	21	768	2	1	3	1	30	1	1	1	4	2	1	1	#NULL!
4272	21	768	2	1	3	1	30	1	1	1	4	2	1	1	#NULL!
4273	21	768	2	1	2	1	30	1	1	1	4	2	1	1	#NULL!
4274	21	768	2	1	2	1	30	1	1	1	4	2	1	1	#NULL!
4280	21	769	1	1	3	1	30	2	1	3	1	2	2	#NULL!	1
4281	21	769	1	1	3	1	30	2	1	3	1	2	2	#NULL!	1
4282	21	769	1	1	2	1	30	2	1	3	1	2	2	#NULL!	1
4285	21	770	3	1	3	1	46	1	2	4	4	2	2	#NULL!	1
4294	21	771	3	1	3	2	38	1	2	1	4	2	2	#NULL!	1
4297	21	772	1	1	3	1	50	2	1	1	4	2	2	#NULL!	1
4298	21	772	1	1	3	1	50	2	1	1	4	2	2	#NULL!	1
4305	21	773	2	1	3	1	62	1	1	4	3	2	1	1	#NULL!
4306	21	773	2	1	3	2	62	1	1	4	3	2	1	1	#NULL!
4307	21	773	2	1	3	2	62	1	1	4	3	2	1	1	#NULL!
4308	21	773	2	1	3	1	62	1	1	4	3	2	1	1	#NULL!
4309	21	773	2	2	3	2	62	1	1	4	3	2	1	1	#NULL!
4310	21	773	2	2	3	1	62	1	1	4	3	2	1	1	#NULL!
4315	21	774	3	1	3	2	40	1	2	3	1	2	2	#NULL!	1
4325	21	776	3	1	3	2	60	1	1	4	4	2	2	#NULL!	1
4336	21	778	3	1	3	1	54	1	2	1	4	2	3	2	2
4339	21	779	1	1	3	2	48	2	1	3	1	2	2	#NULL!	1
4340	21	779	1	1	3	2	48	2	1	3	1	2	2	#NULL!	1
4341	21	779	1	1	3	1	48	2	1	3	1	2	2	#NULL!	1
4344	21	780	1	2	3	1	47	1	2	4	4	2	3	2	2
4345	21	780	1	2	1	2	47	1	2	4	4	2	3	2	2
4351	21	781	1	1	2	2	28	1	1	2	4	2	1	1	#NULL!
4352	21	781	1	1	2	1	28	1	1	2	4	2	1	1	#NULL!
4356	21	782	1	1	3	2	50	1	1	4	4	2	2	#NULL!	1
4357	21	782	1	1	3	2	50	1	1	4	4	2	2	#NULL!	1
4358	21	782	1	1	3	1	50	1	1	4	4	2	2	#NULL!	1
4365	21	783	1	1	3	1	34	1	1	4	4	2	1	1	#NULL!
4366	21	783	1	1	3	1	34	1	1	4	4	2	1	1	#NULL!
4367	21	783	1	1	2	1	34	1	1	4	4	2	1	1	#NULL!
4371	21	784	3	1	2	1	60	2	1	4	4	2	2	#NULL!	1
4380	21	785	1	1	3	2	59	2	1	4	4	2	2	#NULL!	1
4381	21	785	1	1	3	2	59	2	1	4	4	2	2	#NULL!	1
4390	21	786	1	1	3	2	30	1	1	2	4	2	2	#NULL!	1
4391	21	786	1	1	3	2	30	1	1	2	4	2	2	#NULL!	1
4392	21	786	1	1	3	1	30	1	1	2	4	2	2	#NULL!	1
4396	21	787	1	1	3	2	37	1	1	2	2	2	1	1	#NULL!
4397	21	787	1	1	3	2	37	1	1	2	2	2	1	1	#NULL!
4398	21	787	1	1	1	2	37	1	1	2	2	2	1	1	#NULL!
4403	21	788	3	1	3	1	81	2	1	4	4	2	2	#NULL!	1
4408	21	789	1	1	3	2	43	1	1	1	2	2	2	#NULL!	1
4409	21	789	1	1	2	1	43	1	1	1	2	2	2	#NULL!	1
4413	21	790	1	1	3	2	66	2	1	4	2	2	3	2	2
4414	21	790	1	1	3	2	66	2	1	4	2	2	3	2	2
4418	21	791	1	1	3	2	55	2	1	1	3	2	1	1	#NULL!
4419	21	791	1	1	3	1	55	2	1	1	3	2	1	1	#NULL!
4424	21	792	1	1	3	2	34	2	1	2	1	2	2	#NULL!	1
4425	21	792	1	1	3	2	34	2	1	2	1	2	2	#NULL!	1
4426	21	792	1	1	2	2	34	2	1	2	1	2	2	#NULL!	1
4430	21	793	1	1	3	1	38	2	1	2	1	2	1	1	#NULL!
4431	21	793	1	1	3	2	38	2	1	2	1	2	1	1	#NULL!
4432	21	793	1	1	2	1	38	2	1	2	1	2	1	1	#NULL!
4450	21	796	1	1	3	1	45	2	1	4	3	2	2	#NULL!	1
4451	21	796	1	1	3	1	45	2	1	4	3	2	2	#NULL!	1
4456	21	797	3	1	3	1	35	2	1	4	3	2	#NULL!	#NULL!	#NULL!
4459	21	798	2	1	3	1	59	2	1	1	4	2	2	#NULL!	1
4460	21	798	2	1	3	2	59	2	1	1	4	2	2	#NULL!	1
4461	21	798	2	1	3	2	59	2	1	1	4	2	2	#NULL!	1
4462	21	798	2	1	2	2	59	2	1	1	4	2	2	#NULL!	1
4469	21	799	2	1	3	1	84	1	2	4	3	2	3	2	2
4470	21	799	2	1	3	2	84	1	2	4	3	2	3	2	2
4471	21	799	2	1	3	2	84	1	2	4	3	2	3	2	2
4472	21	799	2	1	3	2	84	1	2	4	3	2	3	2	2
4476	21	800	2	1	3	2	35	1	1	4	3	2	3	2	2
4477	21	800	2	1	3	2	35	1	1	4	3	2	3	2	2
4478	21	800	2	1	3	2	35	1	1	4	3	2	3	2	2
4479	21	800	2	1	3	2	35	1	1	4	3	2	3	2	2
4484	21	801	1	1	3	2	31	2	1	1	3	2	1	1	#NULL!
4485	21	801	1	1	2	2	31	2	1	1	3	2	1	1	#NULL!
4486	21	801	1	1	2	2	31	2	1	1	3	2	1	1	#NULL!
4489	21	802	3	1	2	1	32	2	1	2	3	2	3	2	2
4492	21	803	3	2	3	1	22	2	1	4	3	2	3	2	2
4503	21	805	1	1	3	2	65	2	1	4	3	2	2	#NULL!	1
4504	21	805	1	1	3	1	65	2	1	4	3	2	2	#NULL!	1
4505	21	805	1	1	2	2	65	2	1	4	3	2	2	#NULL!	1
4508	21	806	3	1	3	2	48	1	1	2	2	2	3	2	2
4514	21	807	2	1	3	2	54	1	1	4	4	2	1	1	#NULL!
4515	21	807	2	1	3	1	54	1	1	4	4	2	1	1	#NULL!
4516	21	807	2	1	3	2	54	1	1	4	4	2	1	1	#NULL!
4517	21	807	2	1	3	1	54	1	1	4	4	2	1	1	#NULL!
4522	21	808	1	1	2	2	42	2	1	3	1	2	2	#NULL!	1
4523	21	808	1	1	2	2	42	2	1	3	1	2	2	#NULL!	1
4526	21	809	2	1	3	1	54	2	1	2	3	2	1	1	#NULL!
4527	21	809	2	1	3	2	54	2	1	2	3	2	1	1	#NULL!
4528	21	809	2	1	3	2	54	2	1	2	3	2	1	1	#NULL!
4529	21	809	2	1	3	1	54	2	1	2	3	2	1	1	#NULL!
4530	21	809	2	1	2	1	54	2	1	2	3	2	1	1	#NULL!
4536	21	810	2	1	3	1	48	2	1	4	2	2	1	1	#NULL!
4537	21	810	2	1	3	2	48	2	1	4	2	2	1	1	#NULL!
4538	21	810	2	1	3	2	48	2	1	4	2	2	1	1	#NULL!
4539	21	810	2	1	3	1	48	2	1	4	2	2	1	1	#NULL!
4540	21	810	2	1	2	1	48	2	1	4	2	2	1	1	#NULL!
4544	21	811	1	1	3	1	35	2	1	4	2	2	1	1	#NULL!
4545	21	811	1	1	3	1	35	2	1	4	2	2	1	1	#NULL!
4546	21	811	1	1	2	1	35	2	1	4	2	2	1	1	#NULL!
4551	21	813	1	1	3	1	31	1	1	2	1	2	2	#NULL!	1
4552	21	813	1	1	2	1	31	1	1	2	1	2	2	#NULL!	1
4555	21	814	3	1	3	1	84	1	2	4	3	2	1	1	#NULL!
4558	21	815	3	1	3	2	75	2	1	2	4	2	3	2	2
4564	21	816	3	1	3	1	40	1	1	4	4	2	2	#NULL!	1
4566	21	817	1	1	3	2	66	2	1	4	2	2	2	#NULL!	1
4567	21	817	1	1	2	1	66	2	1	4	2	2	2	#NULL!	1
4568	21	817	1	1	2	1	66	2	1	4	2	2	2	#NULL!	1
4575	21	818	1	1	3	1	36	2	1	1	3	2	2	#NULL!	1
4576	21	818	1	1	3	1	36	2	1	1	3	2	2	#NULL!	1
4577	21	818	1	1	2	1	36	2	1	1	3	2	2	#NULL!	1
4581	21	819	1	1	3	2	44	2	1	1	3	2	2	#NULL!	1
4582	21	819	1	1	3	1	44	2	1	1	3	2	2	#NULL!	1
4583	21	819	1	1	2	1	44	2	1	1	3	2	2	#NULL!	1
4586	21	820	3	1	3	2	42	2	1	2	3	2	2	#NULL!	1
4590	21	821	2	1	3	1	66	2	1	4	3	2	1	1	#NULL!
4591	21	821	2	1	3	2	66	2	1	4	3	2	1	1	#NULL!
4592	21	821	2	1	3	1	66	2	1	4	3	2	1	1	#NULL!
4593	21	821	2	1	3	2	66	2	1	4	3	2	1	1	#NULL!
4594	21	821	2	1	2	2	66	2	1	4	3	2	1	1	#NULL!
4599	21	822	3	1	3	1	69	2	1	4	2	2	2	#NULL!	1
4607	21	824	1	1	3	1	66	1	2	1	3	2	1	1	#NULL!
4608	21	824	1	1	3	2	66	1	2	1	3	2	1	1	#NULL!
4612	21	825	2	1	3	1	40	1	1	1	3	2	2	#NULL!	1
4613	21	825	2	1	3	1	40	1	1	1	3	2	2	#NULL!	1
4614	21	825	2	1	3	1	40	1	1	1	3	2	2	#NULL!	1
4615	21	825	2	1	2	1	40	1	1	1	3	2	2	#NULL!	1
4624	21	827	1	1	3	1	52	2	1	2	1	2	3	2	2
4625	21	827	1	1	3	2	52	2	1	2	1	2	3	2	2
4626	21	827	1	1	3	2	52	2	1	2	1	2	3	2	2
4636	21	829	1	1	3	1	65	2	1	4	4	2	3	2	2
4638	21	829	1	1	3	2	65	2	1	4	4	2	3	2	2
4641	21	830	3	1	1	1	27	2	1	2	2	2	2	#NULL!	1
4644	21	831	1	1	3	1	56	2	1	4	3	2	3	2	2
4645	21	831	1	1	3	2	56	2	1	4	3	2	3	2	2
4646	21	831	1	1	2	2	56	2	1	4	3	2	3	2	2
4666	21	835	3	1	1	1	26	2	1	4	3	2	3	2	2
4672	22	838	1	1	3	1	57	1	2	4	4	2	2	#NULL!	1
4673	22	838	1	1	3	2	57	1	2	4	4	2	2	#NULL!	1
4677	22	839	1	1	3	2	29	2	1	2	2	2	2	#NULL!	1
4678	22	839	1	1	2	1	29	2	1	2	2	2	2	#NULL!	1
4681	22	840	1	1	2	2	38	2	1	2	2	1	#NULL!	#NULL!	#NULL!
4682	22	840	1	1	1	1	38	2	1	2	2	1	#NULL!	#NULL!	#NULL!
4685	22	841	3	1	2	1	47	2	1	2	2	2	1	1	#NULL!
4703	22	845	3	1	3	1	58	2	1	3	2	2	2	#NULL!	1
4708	22	846	3	1	2	1	29	2	1	2	2	2	2	#NULL!	1
4711	22	847	3	1	2	1	32	2	1	3	2	2	2	#NULL!	1
4714	22	848	1	1	3	2	60	1	2	4	4	2	2	#NULL!	1
4715	22	848	1	1	3	1	60	1	2	4	4	2	2	#NULL!	1
4723	22	851	3	1	3	1	57	2	1	4	4	2	2	#NULL!	1
4730	22	852	3	1	2	2	32	2	1	3	2	1	2	#NULL!	1
4734	22	853	3	1	2	2	25	1	1	2	3	2	3	2	2
4737	22	854	3	1	2	1	30	2	1	1	3	2	1	1	#NULL!
4740	22	855	3	1	3	1	62	1	2	1	2	2	3	2	2
4748	22	857	1	1	2	2	34	2	1	2	3	2	2	#NULL!	1
4749	22	857	1	1	3	1	34	2	1	2	3	2	2	#NULL!	1
4759	22	859	1	1	3	2	70	2	1	4	3	2	2	#NULL!	1
4760	22	859	1	1	3	1	70	2	1	4	3	2	2	#NULL!	1
4761	22	859	1	1	2	1	70	2	1	4	3	2	2	#NULL!	1
4766	22	860	2	1	3	2	55	2	1	4	4	2	2	#NULL!	1
4767	22	860	2	1	3	2	55	2	1	4	4	2	2	#NULL!	1
4768	22	860	2	1	3	1	55	2	1	4	4	2	2	#NULL!	1
4769	22	860	2	1	2	1	55	2	1	4	4	2	2	#NULL!	1
4773	22	861	3	2	3	1	30	1	1	2	2	2	2	#NULL!	1
4779	22	862	3	1	3	1	70	2	1	4	3	2	2	#NULL!	1
4782	22	863	3	1	1	2	28	2	1	1	3	2	2	#NULL!	1
4785	22	864	3	1	2	2	28	2	1	2	3	2	2	#NULL!	1
4788	22	865	1	1	3	2	42	2	1	4	3	2	3	2	2
4789	22	865	1	1	3	1	42	2	1	4	3	2	3	2	2
4796	22	866	1	1	3	1	48	2	1	4	4	2	2	#NULL!	1
4797	22	866	1	1	3	2	48	2	1	4	4	2	2	#NULL!	1
4798	22	866	1	1	3	1	48	2	1	4	4	2	2	#NULL!	1
4802	22	867	1	1	3	2	38	2	1	2	1	2	2	#NULL!	1
4803	22	867	1	1	2	1	38	2	1	2	1	2	2	#NULL!	1
4804	22	867	1	1	2	1	38	2	1	2	1	2	2	#NULL!	1
4814	22	869	1	1	3	2	35	1	1	2	1	2	1	1	#NULL!
4815	22	869	1	1	3	2	35	1	1	2	1	2	1	1	#NULL!
4819	22	870	1	1	3	2	36	1	1	4	4	2	3	2	2
4820	22	870	1	1	3	2	36	1	1	4	4	2	3	2	2
4828	22	872	1	1	3	2	47	2	1	3	2	1	#NULL!	#NULL!	#NULL!
4829	22	872	1	1	3	1	47	2	1	3	2	1	#NULL!	#NULL!	#NULL!
4830	22	872	1	1	2	1	47	2	1	3	2	1	#NULL!	#NULL!	#NULL!
4848	22	875	3	1	3	2	70	1	2	4	4	2	2	#NULL!	1
4856	22	876	2	1	3	2	30	1	1	1	4	2	3	2	2
4857	22	876	2	1	2	1	30	1	1	1	4	2	3	2	2
4858	22	876	2	1	1	1	30	1	1	1	4	2	3	2	2
4859	22	876	2	2	2	1	30	1	1	1	4	2	3	2	2
4869	22	878	1	1	3	2	40	2	1	3	1	2	2	#NULL!	1
4870	22	878	1	1	2	1	40	2	1	3	1	2	2	#NULL!	1
4873	22	879	1	1	3	2	55	1	2	4	4	2	2	#NULL!	1
4874	22	879	1	1	3	2	55	1	2	4	4	2	2	#NULL!	1
4878	22	880	3	1	2	2	31	2	1	2	2	2	1	1	#NULL!
4881	22	881	3	2	3	1	52	2	1	1	1	2	1	1	#NULL!
4894	22	883	1	1	3	2	48	1	1	4	3	2	2	#NULL!	1
4895	22	883	1	1	3	2	48	1	1	4	3	2	2	#NULL!	1
4900	22	884	1	1	3	2	39	1	1	3	2	2	1	1	#NULL!
4901	22	884	1	1	3	1	39	1	1	3	2	2	1	1	#NULL!
4903	22	885	1	1	3	2	34	1	1	4	2	2	2	#NULL!	1
4904	22	885	1	1	3	1	34	1	1	4	2	2	2	#NULL!	1
4912	22	887	1	1	2	2	28	2	1	2	2	1	1	1	#NULL!
4913	22	887	1	1	2	1	28	2	1	2	2	1	1	1	#NULL!
4921	22	890	1	1	3	2	70	2	1	1	4	2	3	2	2
4922	22	890	1	1	3	2	70	2	1	1	4	1	3	2	2
4928	22	891	3	1	3	1	52	2	1	2	1	2	2	#NULL!	1
4939	22	894	3	2	3	1	53	2	1	2	2	2	2	#NULL!	1
4945	22	895	3	1	3	1	32	1	1	2	1	2	2	#NULL!	1
4985	23	902	3	1	1	1	28	2	1	2	2	2	3	2	2
4988	23	903	1	1	3	2	38	2	1	4	3	2	3	2	2
4989	23	903	1	1	2	1	38	2	1	4	3	2	3	2	2
4990	23	903	1	1	2	1	38	2	1	4	3	2	3	2	2
4997	23	905	3	1	1	1	32	2	1	2	3	2	2	#NULL!	1
5004	23	907	1	1	3	2	52	2	1	3	3	2	2	#NULL!	1
5005	23	907	1	1	3	2	52	2	1	3	3	2	2	#NULL!	1
5012	23	909	3	1	2	1	34	2	1	2	2	2	3	2	2
5015	23	910	3	1	2	1	39	2	1	2	1	2	2	#NULL!	1
5019	23	911	3	1	1	1	29	2	1	2	3	2	2	#NULL!	1
5022	23	912	1	1	3	1	41	2	1	2	2	2	2	#NULL!	1
5023	23	912	1	1	3	1	41	2	1	2	2	2	2	#NULL!	1
5026	23	913	3	1	3	1	32	2	1	2	2	2	2	#NULL!	1
5031	23	914	3	1	2	1	51	2	1	3	1	1	1	1	#NULL!
5040	23	916	3	1	3	1	40	2	1	2	3	2	3	2	2
5046	23	917	3	1	3	1	41	2	1	2	2	2	1	1	#NULL!
5049	23	918	1	1	3	1	39	2	1	2	3	2	2	#NULL!	1
5050	23	918	1	1	3	1	39	2	1	2	3	2	2	#NULL!	1
5054	23	919	3	1	3	1	42	2	1	3	1	2	2	#NULL!	1
5068	23	922	3	1	3	1	41	1	2	2	1	2	2	#NULL!	1
5075	23	924	1	1	3	1	42	2	1	2	1	2	3	2	2
5076	23	924	1	1	3	2	42	2	1	2	1	2	3	2	2
5087	23	926	1	1	3	1	48	2	1	2	2	2	3	2	2
5088	23	926	1	1	3	1	48	2	1	2	2	2	3	2	2
5098	23	928	1	1	3	2	44	2	1	3	1	2	1	1	#NULL!
5099	23	928	1	1	3	1	44	2	1	3	1	2	1	1	#NULL!
5102	23	929	3	1	3	1	39	2	1	2	3	2	2	#NULL!	1
5105	23	930	1	1	3	2	40	1	1	2	3	2	2	#NULL!	1
5106	23	930	1	1	3	2	40	1	1	2	3	2	2	#NULL!	1
5109	23	931	1	1	3	1	42	2	1	2	3	2	2	#NULL!	1
5110	23	931	1	1	3	1	42	2	1	2	3	2	2	#NULL!	1
5111	23	931	1	1	3	2	42	2	1	2	3	2	2	#NULL!	1
5114	23	932	3	1	2	1	50	2	1	3	1	2	2	#NULL!	1
5124	23	934	3	1	3	1	50	2	1	3	1	2	2	#NULL!	1
5130	23	935	3	1	2	1	29	2	1	3	1	2	1	1	#NULL!
5139	23	938	3	1	3	2	42	2	1	3	1	2	2	#NULL!	1
5158	23	946	2	1	3	1	30	1	1	4	3	2	3	2	2
5159	23	946	2	1	3	2	30	1	1	4	3	2	3	2	2
5160	22	946	2	1	3	1	30	1	1	4	3	2	3	2	2
5161	22	946	2	1	2	1	30	1	1	4	3	2	3	2	2
5164	22	947	3	1	2	1	27	1	1	2	4	2	3	2	2
5169	22	949	3	1	3	1	36	1	2	2	4	2	3	2	2
5173	22	951	3	1	1	2	26	2	1	2	4	2	2	#NULL!	1
5176	22	952	3	1	1	2	28	1	1	4	4	2	3	2	2
5182	22	954	1	1	3	2	22	1	1	2	4	2	3	2	2
5183	22	954	1	1	3	2	22	1	1	2	4	2	3	2	2
5186	22	955	3	1	2	1	36	2	1	3	2	2	3	2	2
5189	22	956	3	1	3	2	49	2	1	2	1	2	3	2	2
5202	22	958	3	1	3	1	62	2	1	3	4	2	3	2	2
5212	22	960	2	1	3	1	55	1	2	4	3	2	3	2	2
5213	22	960	2	1	2	1	55	1	2	4	3	2	3	2	2
5214	23	960	2	1	2	1	55	1	2	4	3	2	3	2	2
5215	23	960	2	1	2	1	55	1	2	4	3	2	3	2	2
5217	23	961	1	1	3	2	49	2	1	2	3	2	3	2	2
5218	23	961	1	1	3	2	49	2	1	2	3	2	3	2	2
5224	23	964	3	1	3	1	29	2	1	2	3	2	3	2	2
5234	24	968	3	1	3	2	63	2	1	4	3	2	2	#NULL!	1
5243	24	969	3	1	3	1	60	2	1	1	3	2	3	2	2
5253	24	970	3	2	3	1	65	1	2	2	4	2	3	2	2
5259	24	971	2	1	3	1	46	2	1	4	3	2	3	2	2
5260	24	971	2	1	3	2	46	2	1	4	3	2	3	2	2
5261	24	971	2	1	3	1	46	2	1	4	3	2	3	2	2
5262	24	971	2	1	3	1	46	2	1	4	3	2	3	2	2
5267	24	972	1	1	2	2	34	2	1	2	2	2	2	#NULL!	1
5268	24	972	1	2	3	1	34	2	1	2	2	2	2	#NULL!	1
5276	24	975	1	1	3	1	34	2	1	2	3	2	3	2	2
5277	24	975	1	1	2	1	34	2	1	2	3	2	3	2	2
5282	24	977	2	1	3	1	35	1	2	4	3	2	2	#NULL!	1
5283	24	977	2	1	3	2	35	1	2	4	3	2	2	#NULL!	1
5284	24	977	2	1	3	2	35	1	2	4	3	2	2	#NULL!	1
5285	24	977	2	1	2	2	35	1	2	4	3	2	2	#NULL!	1
5287	24	978	1	1	2	2	36	2	1	3	1	2	2	#NULL!	1
5288	24	978	1	1	1	2	36	2	1	3	1	2	2	#NULL!	1
5291	24	979	3	1	2	2	32	2	1	1	3	2	2	#NULL!	1
5301	24	981	1	1	3	1	40	2	1	1	2	1	2	#NULL!	1
5302	24	981	1	1	2	2	40	2	1	1	2	1	2	#NULL!	1
5305	24	982	3	1	2	2	33	2	1	3	1	2	3	2	2
5310	24	984	1	1	2	1	40	2	1	4	3	2	2	#NULL!	1
5311	24	984	1	1	1	1	40	2	1	4	3	2	2	#NULL!	1
5312	24	984	1	1	1	1	40	2	1	4	3	2	2	#NULL!	1
5315	24	985	1	1	3	2	36	2	1	2	2	2	2	#NULL!	1
5316	24	985	1	1	2	2	36	2	1	2	2	2	2	#NULL!	1
5320	24	986	3	1	3	2	42	2	1	3	1	2	2	#NULL!	1
5326	24	988	1	1	3	2	35	1	1	1	4	2	2	#NULL!	1
5327	24	988	1	1	2	2	35	1	1	1	4	2	2	#NULL!	1
5329	24	989	3	1	3	1	57	2	1	4	3	2	2	#NULL!	1
5338	24	991	1	1	3	2	42	2	1	3	2	2	2	#NULL!	1
5339	24	991	1	1	3	2	42	2	1	3	2	2	2	#NULL!	1
5349	25	995	1	1	3	1	36	1	2	2	2	2	1	1	#NULL!
5350	25	995	1	1	3	1	36	1	2	2	2	2	1	1	#NULL!
5353	25	996	1	1	3	1	41	2	1	3	1	1	1	1	#NULL!
5354	25	996	1	1	3	1	41	2	1	3	1	1	1	1	#NULL!
5367	25	1000	3	1	3	1	29	1	2	2	3	2	3	2	2
5373	25	1003	1	1	3	1	34	1	2	2	2	2	3	2	2
5374	25	1003	1	1	3	1	34	1	2	2	2	2	3	2	2
5377	25	1005	3	1	2	2	32	2	1	2	2	2	1	1	#NULL!
5384	25	1007	3	1	3	1	48	1	2	2	1	2	3	2	2
5395	25	1010	3	1	3	1	38	2	1	3	1	2	2	#NULL!	1
5399	25	1011	3	1	3	1	58	2	1	3	2	2	2	#NULL!	1
5413	25	1013	3	1	2	1	35	2	1	3	1	1	1	1	#NULL!
5416	25	1014	3	1	2	1	27	1	2	2	3	2	3	2	2
5425	25	1018	3	1	3	2	38	2	2	2	3	2	1	1	#NULL!
5433	25	1021	3	1	3	2	38	2	1	3	1	2	3	2	2
5467	25	1032	1	1	3	1	49	2	1	3	1	2	3	2	2
5468	25	1032	1	1	3	2	49	2	1	3	1	2	3	2	2
5474	25	1034	1	1	3	2	38	2	1	3	1	2	2	#NULL!	1
5475	25	1034	1	1	3	2	38	2	1	3	1	1	2	#NULL!	1
5478	25	1035	3	2	3	1	42	2	1	2	3	2	3	2	2
5486	25	1038	1	1	3	2	45	2	1	2	3	2	1	1	#NULL!
5487	25	1038	1	1	3	1	45	2	1	2	3	2	1	1	#NULL!
5492	25	1040	3	1	2	1	29	2	1	#NULL!	3	2	3	2	2
5501	25	1042	1	1	3	1	47	2	1	2	3	2	2	#NULL!	1
5502	25	1042	1	1	3	1	47	2	1	2	3	2	2	#NULL!	1
5507	25	1044	1	1	3	1	36	2	1	2	3	2	3	2	2
5508	25	1044	1	1	3	1	36	2	1	2	3	2	3	2	2
5511	25	1045	3	1	3	1	40	1	2	2	1	2	2	#NULL!	1
5513	25	1046	1	1	3	2	36	2	1	2	2	2	2	#NULL!	1
5514	25	1046	1	1	3	2	36	2	1	2	2	2	2	#NULL!	1
5515	25	1046	1	1	3	1	36	2	1	2	2	2	2	#NULL!	1
5520	25	1047	1	1	3	1	60	2	1	4	4	2	3	2	2
5521	25	1047	1	1	3	1	60	2	1	4	4	2	3	2	2
5529	25	1048	1	1	3	2	48	2	1	2	2	2	1	1	#NULL!
5530	25	1048	1	1	3	2	48	2	1	2	2	2	1	1	#NULL!
5531	25	1048	1	1	2	1	48	2	1	2	2	2	1	1	#NULL!
5534	25	1049	3	1	3	1	67	2	1	2	3	2	3	2	2
5543	25	1050	1	1	3	2	60	2	1	4	3	2	2	#NULL!	1
5544	25	1050	1	1	3	1	60	2	1	4	3	2	2	#NULL!	1
5553	25	1051	3	1	3	1	51	2	1	3	1	2	2	#NULL!	1
5560	25	1052	3	1	3	1	39	2	1	3	1	2	3	2	2
5572	25	1055	3	1	2	1	49	2	1	3	1	2	2	#NULL!	1
5587	25	1059	3	1	3	2	54	2	1	2	1	2	2	#NULL!	1
5598	25	1061	3	1	3	2	58	2	1	3	4	2	2	#NULL!	1
5605	26	1062	1	1	3	1	41	2	1	2	1	2	3	2	2
5606	26	1062	1	1	3	1	41	2	1	2	1	2	3	2	2
5613	26	1065	3	1	1	1	28	2	1	2	3	2	3	2	2
5624	26	1068	3	1	2	1	34	2	1	2	3	2	3	2	2
5629	27	1069	3	1	2	2	30	2	1	3	1	1	1	1	#NULL!
5633	27	1070	1	1	3	2	50	2	1	2	1	2	1	1	#NULL!
5634	27	1070	1	1	3	2	50	2	1	2	1	2	1	1	#NULL!
5638	27	1071	1	1	3	2	30	2	1	3	1	2	3	2	2
5639	27	1071	1	1	1	2	30	2	1	3	1	2	3	2	2
5643	27	1073	1	1	3	1	39	2	1	4	3	2	3	2	2
5644	27	1073	1	1	2	2	39	2	1	4	3	2	3	2	2
5647	27	1074	1	1	3	1	55	2	1	4	3	2	3	2	2
5648	27	1074	1	1	3	2	55	2	1	4	3	2	3	2	2
5649	27	1074	1	1	3	1	55	2	1	4	3	2	3	2	2
5655	27	1075	1	1	3	1	45	2	1	2	1	2	2	#NULL!	1
5656	27	1075	1	1	3	1	45	2	1	2	1	2	2	#NULL!	1
5661	27	1076	3	1	2	1	49	2	1	2	2	2	3	2	2
5666	27	1077	3	1	3	1	55	1	1	4	3	2	3	2	2
5688	27	1083	3	1	1	1	41	2	1	3	1	2	1	1	#NULL!
5699	27	1086	3	1	3	1	34	1	2	2	3	2	3	2	2
5708	27	1088	3	1	3	1	44	1	2	2	3	2	3	2	2
5713	27	1090	1	1	3	2	68	2	1	2	4	2	3	2	2
5714	27	1090	1	1	1	2	68	2	1	2	4	2	3	2	2
5721	27	1091	3	1	2	1	42	2	1	3	1	2	3	2	2
5726	27	1093	1	1	3	2	55	2	1	2	1	2	1	1	#NULL!
5727	27	1093	1	1	3	1	55	2	1	2	1	2	1	1	#NULL!
5732	27	1094	2	1	3	1	51	2	1	1	3	2	3	2	2
5733	27	1094	2	1	3	2	51	2	1	1	3	2	3	2	2
5734	27	1094	2	1	3	2	51	2	1	1	3	2	3	2	2
5735	27	1094	2	1	3	1	51	2	1	1	3	2	3	2	2
5736	27	1094	2	1	2	1	51	2	1	1	3	2	3	2	2
5741	27	1095	1	1	3	1	40	2	1	2	3	2	3	2	2
5742	27	1095	1	1	3	1	40	2	1	2	3	2	3	2	2
5747	27	1096	1	1	3	2	58	2	1	4	4	2	3	2	2
5748	27	1096	1	1	3	2	58	2	1	4	4	2	3	2	2
5752	27	1097	3	1	1	2	55	2	1	3	4	2	3	2	2
5757	27	1098	1	1	3	2	47	2	1	2	3	2	3	2	2
5758	27	1098	1	1	3	1	47	2	1	2	3	2	3	2	2
5759	27	1098	1	1	3	1	47	2	1	2	3	2	3	2	2
5764	27	1099	1	1	3	1	27	2	1	1	3	2	3	2	2
5765	27	1099	1	1	2	2	27	2	1	1	3	2	3	2	2
5769	27	1100	1	1	3	1	31	2	1	4	2	2	3	2	2
5770	27	1100	1	1	2	1	31	2	1	4	2	2	3	2	2
5775	27	1101	1	1	3	2	37	2	1	2	2	2	1	1	#NULL!
5776	27	1101	1	1	3	2	37	2	1	2	2	2	1	1	#NULL!
5777	27	1101	1	1	1	1	37	2	1	2	2	2	1	1	#NULL!
5781	27	1102	1	1	3	1	30	2	1	2	3	2	3	2	2
5782	27	1102	1	2	3	1	30	2	1	2	3	2	3	2	2
5790	27	1103	3	1	3	1	45	2	1	3	2	2	1	1	#NULL!
5796	27	1104	1	1	3	1	36	2	1	3	2	2	3	2	2
5797	27	1104	1	1	3	2	36	2	1	3	2	2	3	2	2
5798	27	1104	1	1	2	2	36	2	1	3	2	2	3	2	2
5801	27	1105	1	1	3	2	32	2	1	3	3	1	3	2	2
5802	27	1105	1	1	3	2	32	2	1	3	3	1	3	2	2
5803	27	1105	1	1	2	2	32	2	1	3	3	1	3	2	2
5809	27	1107	3	1	2	1	34	2	1	3	2	2	1	1	#NULL!
5814	27	1108	3	1	3	2	45	1	2	4	3	2	3	2	2
5820	27	1109	1	2	3	1	67	2	1	2	4	2	2	#NULL!	1
5821	27	1109	1	2	3	2	67	2	1	2	4	2	2	#NULL!	1
5825	27	1110	1	1	3	2	40	2	1	1	3	2	3	2	2
5826	27	1110	1	1	2	2	40	2	1	1	3	2	3	2	2
5835	27	1115	3	1	3	1	35	2	1	2	1	2	1	1	#NULL!
5845	28	1118	1	1	3	2	42	2	1	2	3	2	3	2	2
5846	28	1118	1	1	3	2	42	2	1	2	3	2	3	2	2
5854	28	1119	2	1	3	1	48	2	1	4	3	2	3	2	2
5855	28	1119	2	1	3	1	48	2	1	4	3	2	3	2	2
5856	28	1119	2	1	3	1	48	2	1	4	3	2	3	2	2
5857	28	1119	2	1	3	1	48	2	1	4	3	2	3	2	2
5862	28	1120	2	1	3	1	36	2	1	4	3	2	3	2	2
5863	28	1120	2	1	3	1	36	2	1	4	3	2	3	2	2
5864	28	1120	2	1	2	2	36	2	1	4	3	2	3	2	2
5865	28	1120	2	1	3	2	36	2	1	4	3	2	3	2	2
5866	28	1120	2	1	3	1	36	2	1	4	3	2	3	2	2
5867	28	1120	2	1	3	2	36	2	1	4	3	2	3	2	2
5870	28	1121	3	1	3	2	40	2	1	2	3	2	3	2	2
5889	28	1125	3	1	3	1	56	2	1	1	3	2	3	2	2
5895	28	1127	2	1	3	2	42	2	1	2	3	2	1	1	#NULL!
5896	28	1127	2	1	3	2	42	2	1	2	3	2	1	1	#NULL!
5897	28	1127	2	1	3	1	42	2	1	2	3	2	1	1	#NULL!
5898	28	1127	2	1	2	2	42	2	1	2	3	2	1	1	#NULL!
5906	28	1129	1	1	3	2	43	2	1	2	2	2	1	1	#NULL!
5907	28	1129	1	1	3	2	43	2	1	2	2	2	1	1	#NULL!
5916	28	1131	3	1	2	2	37	2	1	3	1	2	1	1	#NULL!
5919	28	1132	1	1	3	1	48	2	1	3	2	2	3	2	2
5920	28	1132	1	1	3	1	48	2	1	3	2	2	3	2	2
5921	28	1132	1	1	3	1	48	2	1	3	2	2	3	2	2
5926	28	1133	3	1	2	1	32	2	1	3	1	2	3	2	2
5933	28	1135	3	1	3	1	54	2	1	2	4	2	3	2	2
5938	28	1136	3	1	3	1	55	2	1	1	3	2	3	2	2
5946	28	1137	3	1	2	2	50	2	1	2	1	2	3	2	2
5955	28	1139	1	1	2	2	30	2	1	4	3	2	3	2	2
5956	28	1139	1	1	1	2	30	2	1	4	3	2	3	2	2
5960	28	1140	1	1	3	2	43	2	1	2	3	2	1	1	#NULL!
5961	28	1140	1	1	3	1	43	2	1	2	3	2	1	1	#NULL!
5962	28	1140	1	1	2	1	43	2	1	2	3	2	1	1	#NULL!
5967	28	1141	1	1	3	2	30	2	1	4	3	2	3	2	2
5968	28	1141	1	1	1	2	30	2	1	4	3	2	3	2	2
5971	28	1142	2	1	2	1	42	2	1	2	2	2	3	2	2
5972	28	1142	2	1	3	2	42	2	1	2	2	2	3	2	2
5973	28	1142	2	1	3	2	42	2	1	2	2	2	3	2	2
5974	28	1142	2	1	2	1	42	2	1	2	2	2	3	2	2
5979	28	1143	1	1	3	2	35	2	1	2	3	2	3	2	2
5980	28	1143	1	1	3	1	35	2	1	2	3	2	3	2	2
5983	28	1144	1	1	2	1	20	1	1	4	3	2	3	2	2
5984	28	1144	1	1	2	2	20	1	1	4	3	2	3	2	2
5986	28	1145	1	1	3	2	44	2	1	2	1	2	3	2	2
5987	28	1145	1	1	3	1	44	2	1	2	1	2	3	2	2
5991	28	1146	3	1	2	1	37	2	1	3	2	2	3	2	2
6005	28	1149	1	1	3	1	45	1	2	4	3	2	2	#NULL!	1
6006	28	1149	1	1	3	1	45	1	2	4	3	2	2	#NULL!	1
6009	28	1150	2	1	3	1	33	2	1	1	3	2	1	1	#NULL!
6010	28	1150	2	1	3	1	33	2	1	1	3	2	1	1	#NULL!
6011	28	1150	2	1	3	2	33	2	1	1	3	2	1	1	#NULL!
6012	28	1150	2	1	2	2	33	2	1	1	3	2	1	1	#NULL!
6013	28	1150	2	1	2	1	33	2	1	1	3	2	1	1	#NULL!
6014	28	1150	2	1	2	1	33	2	1	1	3	2	1	1	#NULL!
6018	28	1151	3	1	2	1	31	2	1	2	3	2	3	2	2
6021	28	1152	1	1	3	2	34	1	2	2	3	2	1	1	#NULL!
6022	28	1152	1	1	3	2	34	1	2	2	3	2	1	1	#NULL!
6026	28	1153	3	1	3	2	54	2	1	1	3	2	3	2	2
6035	28	1155	3	1	2	2	25	2	1	2	1	2	3	2	2
6038	28	1156	3	1	2	2	31	2	1	3	2	2	2	#NULL!	1
6041	28	1157	1	1	3	1	28	2	1	1	3	2	2	#NULL!	1
6042	28	1157	1	1	2	1	28	2	1	1	3	2	2	#NULL!	1
6055	28	1159	1	1	3	1	50	2	1	2	1	2	3	2	2
6056	28	1159	1	1	3	1	50	2	1	2	1	2	3	2	2
6057	28	1159	1	1	3	1	50	2	1	2	1	2	3	2	2
6069	28	1162	1	1	3	1	47	2	1	3	2	1	3	2	2
6070	28	1162	1	1	3	2	47	2	1	3	2	1	3	2	2
6074	28	1163	1	1	3	2	50	2	1	2	3	2	3	2	2
6075	28	1163	1	1	3	1	50	2	1	2	3	2	3	2	2
6076	28	1163	1	1	3	2	50	2	1	2	3	2	3	2	2
6079	28	1164	1	1	3	1	67	2	1	1	4	2	2	#NULL!	1
6080	28	1164	1	1	3	1	67	2	1	1	4	2	2	#NULL!	1
6087	28	1165	3	1	2	2	33	2	1	3	2	2	3	2	2
6090	28	1166	3	1	3	2	63	2	1	2	4	2	3	2	2
6100	28	1167	3	1	1	2	25	2	1	3	4	2	1	1	#NULL!
6107	28	1169	1	1	3	2	38	2	1	1	2	2	3	2	2
6108	28	1169	1	1	1	1	38	2	1	1	2	2	3	2	2
6111	28	1170	1	1	2	2	36	2	1	3	2	2	1	1	#NULL!
6112	28	1170	1	1	3	1	36	2	1	3	2	2	1	1	#NULL!
6113	28	1170	1	1	2	1	36	2	1	3	2	2	1	1	#NULL!
6117	28	1171	1	2	3	1	59	2	1	3	3	2	1	1	#NULL!
6118	28	1171	1	1	3	1	59	2	1	3	3	2	1	1	#NULL!
6119	28	1171	1	1	3	1	59	2	1	3	3	2	1	1	#NULL!
6125	28	1172	3	1	3	1	55	1	2	4	4	2	3	2	2
6138	28	1174	1	1	3	2	46	2	1	3	2	2	1	1	#NULL!
6139	28	1174	1	1	3	1	46	2	1	3	2	2	1	1	#NULL!
6144	28	1175	1	1	3	1	69	2	1	4	2	2	3	2	2
6145	28	1175	1	1	3	1	69	2	1	4	2	2	3	2	2
6154	28	1176	3	1	3	2	62	2	1	4	4	2	2	#NULL!	1
6165	28	1178	1	1	3	2	34	1	2	1	3	2	3	2	2
6166	28	1178	1	2	3	1	34	1	2	1	3	2	3	2	2
6174	28	1180	3	1	3	1	48	1	1	4	3	2	3	2	2
6180	28	1181	1	1	3	2	41	2	1	3	2	2	1	1	#NULL!
6181	28	1181	1	1	2	2	41	2	1	3	2	2	1	1	#NULL!
6184	28	1182	2	1	3	1	42	2	1	1	3	2	2	#NULL!	1
6185	28	1182	2	1	3	2	42	2	1	1	3	2	2	#NULL!	1
6186	28	1182	2	1	3	2	42	2	1	1	3	2	2	#NULL!	1
6187	28	1182	2	1	3	2	42	2	1	1	3	2	2	#NULL!	1
6194	28	1183	3	1	1	2	24	2	1	3	2	1	2	#NULL!	1
6197	28	1184	1	1	3	2	40	2	1	3	2	2	3	2	2
6198	28	1184	1	1	2	1	40	2	1	3	2	2	3	2	2
6211	28	1186	1	1	3	1	62	2	1	4	2	2	3	2	2
6212	28	1186	1	1	3	1	62	2	1	4	2	2	3	2	2
6213	28	1186	1	1	3	2	62	2	1	4	2	2	3	2	2
6221	28	1187	2	1	3	1	59	1	2	1	3	2	3	2	2
6222	28	1187	2	1	2	1	59	1	2	1	3	2	3	2	2
6223	28	1187	2	1	2	1	59	1	2	1	3	2	3	2	2
6224	28	1187	2	2	3	1	59	1	2	1	3	2	3	2	2
6229	28	1189	1	1	3	1	43	2	1	1	3	2	3	2	2
6230	28	1189	1	1	3	1	43	2	1	1	3	2	3	2	2
6231	28	1189	1	1	3	1	43	2	1	1	3	2	3	2	2
6235	28	1190	3	1	3	1	47	2	1	4	3	2	1	1	#NULL!
6241	28	1191	1	1	3	1	47	2	1	3	1	2	1	1	#NULL!
6242	28	1191	1	1	3	1	47	2	1	3	1	2	1	1	#NULL!
6246	28	1192	1	1	3	2	42	2	1	4	3	2	3	2	2
6247	28	1192	1	1	2	2	42	2	1	4	3	2	3	2	2
6250	28	1193	1	1	2	2	25	2	1	4	3	2	3	2	2
6251	28	1193	1	1	2	1	25	2	1	4	3	2	3	2	2
6254	28	1194	3	1	2	2	32	2	1	3	2	2	1	1	#NULL!
6257	28	1195	1	1	3	1	33	2	1	2	3	2	3	2	2
6258	28	1195	1	1	2	1	33	2	1	2	3	2	3	2	2
6259	28	1195	1	1	2	1	33	2	1	2	3	2	3	2	2
6262	28	1196	1	1	2	1	39	2	1	3	2	1	1	1	#NULL!
6263	28	1196	1	1	2	2	39	2	1	3	2	1	1	1	#NULL!
6267	28	1197	3	1	3	2	49	1	1	4	4	2	2	#NULL!	1
6277	28	1200	1	1	3	2	39	2	1	2	2	2	3	2	2
6278	28	1200	1	1	3	1	39	2	1	2	2	2	3	2	2
6279	28	1200	1	1	2	1	39	2	1	2	2	2	3	2	2
6282	28	1201	1	1	3	1	58	2	1	1	3	2	3	2	2
6283	28	1201	1	1	3	2	58	2	1	1	3	2	3	2	2
6290	28	1202	1	1	1	2	36	2	1	2	3	2	3	2	2
6291	28	1202	1	1	2	1	36	2	1	2	3	2	3	2	2
6295	28	1203	1	1	3	2	45	2	1	2	1	2	3	2	2
6296	28	1203	1	1	3	2	45	2	1	2	1	2	3	2	2
6297	28	1203	1	1	2	1	45	2	1	2	1	2	3	2	2
6305	28	1206	1	1	2	1	33	2	1	4	3	2	3	2	2
6306	28	1206	1	1	3	2	33	2	1	4	3	2	3	2	2
6311	28	1208	1	1	3	1	42	2	1	4	3	2	3	2	2
6312	28	1208	1	1	3	1	42	2	1	4	3	2	3	2	2
6313	28	1208	1	1	3	1	42	2	1	4	3	2	3	2	2
6318	28	1209	1	1	3	2	34	2	1	1	3	2	3	2	2
6319	28	1209	1	1	3	2	34	2	1	1	3	2	3	2	2
6320	28	1209	1	1	2	1	34	2	1	1	3	2	3	2	2
6326	28	1211	2	1	3	1	37	1	1	4	3	2	3	2	2
6327	28	1211	2	1	3	2	37	1	1	4	3	2	3	2	2
6328	28	1211	2	1	3	2	37	1	1	4	3	2	3	2	2
6329	28	1211	2	1	2	2	37	1	1	4	3	2	3	2	2
6332	28	1213	2	1	3	2	42	2	1	4	3	2	3	2	2
6333	28	1213	2	1	2	2	42	2	1	4	3	2	3	2	2
6334	28	1213	2	1	3	2	42	2	1	4	3	2	3	2	2
6335	28	1213	2	1	3	1	42	2	1	4	3	2	3	2	2
6339	28	1214	1	1	2	2	40	2	1	2	3	2	3	2	2
6340	28	1214	1	1	1	1	40	2	1	2	3	2	3	2	2
6347	28	1216	1	1	3	1	30	2	1	4	3	2	3	2	2
6348	28	1216	1	1	2	2	30	2	1	4	3	2	3	2	2
6349	28	1216	1	1	2	1	30	2	1	4	3	2	3	2	2
6353	28	1217	2	1	3	2	47	2	1	2	2	2	3	2	2
6354	28	1217	2	1	3	1	47	2	1	2	2	2	3	2	2
6355	28	1217	2	1	3	1	47	2	1	2	2	2	3	2	2
6356	28	1217	2	1	3	1	47	2	1	2	2	2	3	2	2
6357	28	1217	2	1	1	1	47	2	1	2	2	2	3	2	2
6363	28	1218	1	1	2	2	37	2	1	3	2	1	1	1	#NULL!
6364	28	1218	1	1	1	2	37	2	1	3	2	1	1	1	#NULL!
6367	28	1219	1	1	3	2	36	2	1	3	1	2	1	1	#NULL!
6368	28	1219	1	1	2	2	36	2	1	3	1	2	1	1	#NULL!
6373	28	1220	1	1	3	2	40	2	1	3	1	2	3	2	2
6374	28	1220	1	1	1	1	40	2	1	3	1	2	3	2	2
6375	28	1220	1	2	3	1	40	2	1	3	1	2	3	2	2
6383	28	1223	1	1	2	1	39	2	1	2	2	2	3	2	2
6384	28	1223	1	1	3	1	39	2	1	2	2	2	3	2	2
6385	28	1223	1	1	3	2	39	2	1	2	2	2	3	2	2
6392	28	1225	1	1	3	2	53	2	1	4	3	2	1	1	#NULL!
6393	28	1225	1	1	3	2	53	2	1	4	3	2	1	1	#NULL!
6394	28	1225	1	1	3	1	53	2	1	4	3	2	1	1	#NULL!
6400	28	1226	3	1	1	1	27	2	1	1	3	2	3	2	2
6403	28	1227	1	1	3	2	42	2	1	4	3	2	1	1	#NULL!
6404	28	1227	1	1	3	1	42	2	1	4	3	2	1	1	#NULL!
6405	28	1227	1	1	1	2	42	2	1	4	3	2	1	1	#NULL!
6409	28	1228	1	1	3	2	50	2	1	2	2	2	3	2	2
6410	28	1228	1	1	3	1	50	2	1	2	2	2	3	2	2
6411	28	1228	1	1	2	2	50	2	1	2	2	2	3	2	2
6415	28	1229	3	1	1	2	30	2	1	2	2	2	3	2	2
6418	28	1230	1	1	3	2	36	2	1	4	3	2	3	2	2
6419	28	1230	1	1	3	1	36	2	1	4	3	2	3	2	2
6420	28	1230	1	1	2	2	36	2	1	4	3	2	3	2	2
6423	28	1231	1	1	2	2	32	2	1	4	3	2	2	#NULL!	1
6424	28	1231	1	1	1	2	32	2	1	4	3	2	2	#NULL!	1
6428	28	1232	2	1	3	1	50	2	1	4	4	2	3	2	2
6429	28	1232	2	1	3	1	50	2	1	4	4	2	3	2	2
6430	28	1232	2	1	3	1	50	2	1	4	4	2	3	2	2
6431	28	1232	2	1	2	1	50	2	1	4	4	2	3	2	2
6437	28	1233	3	1	3	1	36	2	1	2	2	2	3	2	2
6442	28	1234	2	1	3	2	35	2	1	3	2	2	2	#NULL!	1
6443	28	1234	2	1	3	1	35	2	1	3	2	2	2	#NULL!	1
6444	28	1234	2	1	2	2	35	2	1	3	2	2	2	#NULL!	1
6445	28	1234	2	1	2	2	35	2	1	3	2	2	2	#NULL!	1
6450	28	1235	3	1	3	1	60	2	1	3	2	2	3	2	2
6461	28	1237	1	1	3	2	50	2	1	4	3	2	3	2	2
6462	28	1237	1	1	3	2	50	2	1	4	3	2	3	2	2
6463	28	1237	1	1	2	1	50	2	1	4	3	2	3	2	2
6470	28	1238	3	1	3	2	29	2	1	2	1	2	3	2	2
6474	28	1239	2	1	3	1	38	2	1	4	3	2	1	1	#NULL!
6475	28	1239	2	1	3	2	38	2	1	4	3	2	1	1	#NULL!
6476	28	1239	2	1	3	2	38	2	1	4	3	2	1	1	#NULL!
6477	28	1239	2	1	3	2	38	2	1	4	3	2	1	1	#NULL!
6478	28	1239	2	1	2	1	38	2	1	4	3	2	1	1	#NULL!
6479	28	1239	2	1	2	1	38	2	1	4	3	2	1	1	#NULL!
6486	28	1241	1	1	3	2	50	2	1	4	1	2	3	2	2
6487	28	1241	1	1	3	1	50	2	1	4	1	2	3	2	2
6490	28	1242	1	1	2	1	40	2	1	4	3	2	3	2	2
6491	28	1242	1	1	3	1	40	2	1	4	3	2	3	2	2
6492	28	1242	1	1	3	1	40	2	1	4	3	2	3	2	2
6497	28	1243	2	1	3	1	32	2	1	4	3	2	1	1	#NULL!
6498	28	1243	2	1	3	1	32	2	1	4	3	2	1	1	#NULL!
6499	28	1243	2	1	3	2	32	2	1	4	3	2	1	1	#NULL!
6500	28	1243	2	1	1	2	32	2	1	4	3	2	1	1	#NULL!
6504	28	1244	1	1	3	1	50	2	1	4	3	2	3	2	2
6505	28	1244	1	1	2	2	50	2	1	4	3	2	3	2	2
6506	28	1244	1	1	1	1	50	2	1	4	3	2	3	2	2
6512	28	1245	3	1	2	2	50	1	1	4	4	2	3	2	2
6525	28	1250	1	1	3	1	56	2	1	2	1	2	3	2	2
6526	28	1250	1	1	2	1	56	2	1	2	1	2	3	2	2
6534	28	1251	1	1	3	1	56	1	1	2	4	2	3	2	2
6535	28	1251	1	1	3	1	56	1	1	2	4	2	3	2	2
6541	28	1252	3	1	3	1	61	2	1	1	4	2	3	2	2
6547	28	1254	3	1	3	1	62	2	1	2	4	2	3	2	2
6554	28	1256	3	1	1	2	24	2	1	3	2	2	2	#NULL!	1
6557	28	1257	2	1	3	2	36	1	1	2	3	2	3	2	2
6558	28	1257	2	1	3	1	36	1	1	2	3	2	3	2	2
6559	28	1257	2	1	3	1	36	1	1	2	3	2	3	2	2
6560	28	1257	2	1	2	2	36	1	1	2	3	2	3	2	2
6563	28	1258	3	2	3	2	68	2	1	4	4	2	1	1	#NULL!
6568	28	1259	1	2	3	2	22	2	2	3	3	2	1	1	#NULL!
6569	28	1259	1	2	2	2	22	2	2	3	3	2	1	1	#NULL!
6570	28	1259	1	2	2	2	22	2	2	3	3	2	1	1	#NULL!
6573	28	1260	1	1	3	2	53	2	1	3	1	2	3	2	2
6574	28	1260	1	1	3	1	53	2	1	3	1	2	3	2	2
6577	28	1261	3	1	3	2	54	1	2	4	4	2	3	2	2
6596	28	1266	3	2	3	1	57	2	1	1	1	2	1	1	#NULL!
6598	28	1267	2	1	2	2	32	2	1	2	3	2	2	#NULL!	1
6599	28	1267	2	1	2	1	32	2	1	2	3	2	2	#NULL!	1
6600	28	1267	2	1	1	2	32	2	1	2	3	2	2	#NULL!	1
6601	28	1267	2	1	1	1	32	2	1	2	3	2	2	#NULL!	1
6602	28	1267	2	2	3	1	32	2	1	2	3	2	2	#NULL!	1
6603	28	1267	2	2	3	1	32	2	1	2	3	2	2	#NULL!	1
6620	28	1270	1	1	3	1	47	2	1	3	2	2	3	2	2
6621	28	1270	1	1	3	2	47	2	1	3	2	2	3	2	2
6622	28	1270	1	1	2	1	47	2	1	3	2	2	3	2	2
6626	28	1271	3	1	3	2	68	2	1	4	4	2	3	2	2
6646	28	1275	3	1	3	1	40	1	1	2	3	2	3	2	2
6652	28	1276	1	1	3	2	52	2	1	3	1	2	3	2	2
6653	28	1276	1	1	3	1	52	2	1	3	1	2	3	2	2
6666	28	1279	2	1	3	2	57	2	1	4	3	2	3	2	2
6668	28	1279	2	1	3	2	57	2	1	4	3	2	3	2	2
6670	28	1279	2	1	3	1	57	2	1	4	3	2	3	2	2
6671	28	1279	2	1	2	1	57	2	1	4	3	2	3	2	2
6674	28	1280	1	1	3	2	98	2	1	4	3	2	3	2	2
6675	28	1280	1	1	3	2	98	2	1	4	3	2	3	2	2
6676	28	1280	1	1	3	2	98	2	1	4	3	2	3	2	2
6685	28	1283	3	1	2	2	29	2	1	3	4	2	1	1	#NULL!
6688	28	1284	1	1	3	1	34	2	1	1	3	2	2	#NULL!	1
6689	28	1284	1	1	3	1	34	2	1	1	3	2	2	#NULL!	1
6690	28	1284	1	1	3	2	34	2	1	1	3	2	2	#NULL!	1
6701	28	1288	3	1	2	1	34	2	1	2	1	2	1	1	#NULL!
6706	28	1290	1	1	3	1	39	1	2	4	4	2	3	2	2
6707	28	1290	1	1	2	1	39	1	2	4	4	2	3	2	2
6711	28	1291	1	1	2	2	46	1	1	4	3	2	3	2	2
6712	28	1291	1	1	3	2	46	1	1	4	3	2	3	2	2
6713	28	1291	1	1	3	2	46	1	1	4	3	2	3	2	2
6718	28	1292	1	1	3	2	50	2	1	4	3	2	3	2	2
6719	28	1292	1	1	3	1	50	2	1	4	3	2	3	2	2
6725	28	1293	3	1	3	2	32	2	1	2	1	2	1	1	#NULL!
6728	28	1294	1	1	3	2	51	2	1	3	1	2	3	2	2
6729	28	1294	1	1	3	2	51	2	1	3	1	2	3	2	2
6730	28	1294	1	2	3	2	51	2	1	3	1	2	3	2	2
6737	28	1296	3	1	2	1	32	2	1	2	2	2	3	2	2
6740	28	1297	1	1	3	1	43	2	1	2	3	2	3	2	2
6741	28	1297	1	1	3	2	43	2	1	2	3	2	3	2	2
6745	28	1298	1	1	2	1	36	2	1	3	1	2	1	1	#NULL!
6746	28	1298	1	1	2	2	36	2	1	3	1	2	1	1	#NULL!
6749	28	1299	3	1	2	2	41	2	1	3	1	1	1	1	#NULL!
6752	28	1300	3	1	3	1	56	2	1	2	1	2	3	2	2
6758	28	1301	3	2	3	1	31	2	1	3	1	2	1	1	#NULL!
6761	28	1302	1	1	3	1	58	2	1	2	2	2	1	1	#NULL!
6762	28	1302	1	1	3	2	58	2	1	2	2	1	1	1	#NULL!
6783	29	1306	3	1	3	1	54	2	1	2	1	2	1	1	#NULL!
6792	29	1307	2	1	3	1	65	2	1	3	4	2	3	2	2
6793	29	1307	2	1	3	2	65	2	1	3	4	2	3	2	2
6794	29	1307	2	1	3	1	65	2	1	3	4	2	3	2	2
6795	29	1307	2	1	3	1	65	2	1	3	4	2	3	2	2
6803	29	1309	1	2	3	1	70	2	1	4	4	2	2	#NULL!	1
6804	29	1309	1	2	3	1	70	2	1	4	4	2	2	#NULL!	1
6805	29	1309	1	2	3	2	70	2	1	4	4	2	2	#NULL!	1
6813	29	1310	1	1	3	1	70	1	1	4	3	2	3	2	2
6814	29	1310	1	1	2	1	70	1	1	4	3	2	3	2	2
6829	29	1314	2	1	3	1	62	2	1	3	3	2	3	2	2
6830	29	1314	2	1	2	2	62	2	1	3	3	2	3	2	2
6831	29	1314	2	1	3	1	62	2	1	3	3	2	3	2	2
6832	29	1314	2	1	2	1	62	2	1	3	3	2	3	2	2
6846	29	1316	1	1	2	2	70	1	2	4	4	2	3	2	2
6847	29	1316	1	1	3	1	70	1	2	4	4	2	3	2	2
6848	29	1316	1	1	2	1	70	1	2	4	4	2	3	2	2
6856	29	1318	1	1	3	1	55	2	1	4	4	2	3	2	2
6857	29	1318	1	1	3	2	55	2	1	4	4	2	3	2	2
6858	29	1318	1	1	3	2	55	2	1	4	4	2	3	2	2
6866	29	1319	3	1	1	1	25	2	1	4	3	2	1	1	#NULL!
6869	29	1320	3	1	2	2	57	1	2	4	4	2	3	2	2
6875	29	1321	3	1	3	1	58	1	1	1	4	2	3	2	2
6881	29	1322	3	1	3	1	69	2	1	4	3	2	3	2	2
6887	29	1323	1	1	3	1	41	2	1	4	3	2	3	2	2
6888	29	1323	1	1	3	2	41	2	1	4	3	2	3	2	2
6892	29	1324	2	1	3	1	31	2	1	2	3	2	2	#NULL!	1
6893	29	1324	2	1	2	2	31	2	1	2	3	2	2	#NULL!	1
6894	29	1324	2	1	2	1	31	2	1	2	3	2	2	#NULL!	1
6895	29	1324	2	1	1	1	31	2	1	2	3	2	2	#NULL!	1
6905	29	1325	3	1	3	2	69	2	1	4	3	2	3	2	2
6911	29	1326	3	1	3	1	70	2	1	4	4	2	3	2	2
6928	29	1331	2	1	3	1	53	2	1	4	4	2	#NULL!	#NULL!	#NULL!
6929	29	1331	2	1	3	2	53	2	1	4	4	2	#NULL!	#NULL!	#NULL!
6930	29	1331	2	1	2	1	53	2	1	4	4	2	#NULL!	#NULL!	#NULL!
6931	29	1331	2	2	3	1	53	2	1	4	4	2	#NULL!	#NULL!	#NULL!
6932	29	1331	2	1	2	2	53	2	1	4	4	2	#NULL!	#NULL!	#NULL!
6947	29	1333	1	1	2	1	#NULL!	#NULL!	#NULL!	#NULL!	#NULL!	2	2	#NULL!	1
6948	29	1333	1	1	2	2	#NULL!	#NULL!	#NULL!	#NULL!	#NULL!	2	2	#NULL!	1
6950	29	1334	2	1	3	1	53	2	1	4	3	2	3	2	2
6951	29	1334	2	1	3	1	53	2	1	4	3	2	3	2	2
6952	29	1334	2	1	3	1	53	2	1	4	3	2	3	2	2
6953	29	1334	2	1	3	1	53	2	1	4	3	2	3	2	2
6954	29	1334	2	1	2	2	53	2	1	4	3	2	3	2	2
6960	29	1336	2	1	3	2	39	2	1	4	3	2	1	1	#NULL!
6961	29	1336	2	1	3	1	39	2	1	4	3	2	1	1	#NULL!
6962	29	1336	2	1	3	2	39	2	1	4	3	2	1	1	#NULL!
6963	29	1336	2	1	2	2	39	2	1	4	3	2	1	1	#NULL!
6966	29	1337	3	1	2	1	33	2	1	2	1	2	3	2	2
6969	29	1338	3	1	3	1	36	1	1	2	2	2	3	2	2
6972	29	1340	3	1	2	2	25	2	1	3	1	1	1	1	#NULL!
6975	29	1341	1	1	3	1	66	2	1	4	3	2	3	2	2
6976	29	1341	1	1	3	1	66	2	1	4	3	2	3	2	2
6977	29	1341	1	1	2	2	66	2	1	4	3	2	3	2	2
6984	29	1342	2	1	3	2	66	2	1	1	3	2	2	#NULL!	1
6985	29	1342	2	1	2	2	66	2	1	1	3	2	2	#NULL!	1
6986	29	1342	2	1	3	1	66	2	1	1	3	2	2	#NULL!	1
6987	29	1342	2	1	3	1	66	2	1	1	3	2	2	#NULL!	1
7000	29	1344	1	1	3	1	59	2	1	4	2	2	3	2	2
7001	29	1344	1	1	3	2	59	2	1	4	2	2	3	2	2
7002	29	1344	1	1	2	1	59	2	1	4	2	2	3	2	2
7011	29	1345	1	1	3	2	74	2	1	4	3	2	3	2	2
7012	29	1345	1	1	3	2	74	2	1	4	3	2	3	2	2
7025	29	1347	1	1	3	2	55	2	1	3	1	2	1	1	#NULL!
7026	29	1347	1	1	3	1	55	2	1	3	1	2	1	1	#NULL!
7027	29	1347	1	1	2	2	55	2	1	3	1	2	1	1	#NULL!
7030	29	1348	2	1	3	2	58	1	2	4	4	2	3	2	2
7031	29	1348	2	1	3	2	58	1	2	4	4	2	3	2	2
7032	29	1348	2	1	3	2	58	1	2	4	4	2	3	2	2
7033	29	1348	2	1	3	1	58	1	2	4	4	2	3	2	2
7042	29	1350	3	1	3	1	70	2	1	1	1	2	1	1	#NULL!
7049	29	1351	1	1	3	1	42	2	1	3	1	1	3	2	2
7050	29	1351	1	1	3	2	42	2	1	3	1	1	3	2	2
7051	29	1351	1	1	1	1	42	2	1	3	1	1	3	2	2
7055	29	1352	1	2	3	1	55	2	1	2	1	1	3	2	2
7056	29	1352	1	2	2	1	55	2	1	2	1	1	3	2	2
7063	29	1353	1	1	3	1	38	2	1	3	1	2	1	1	#NULL!
7064	29	1353	1	1	2	1	38	2	1	3	1	2	1	1	#NULL!
7065	29	1353	1	2	3	1	38	2	1	3	1	2	1	1	#NULL!
7068	29	1354	1	1	3	2	76	2	1	4	3	2	3	2	2
7069	29	1354	1	1	3	1	76	2	1	4	3	2	3	2	2
7074	29	1355	1	1	3	1	70	2	1	4	4	2	3	2	2
7075	29	1355	1	1	3	2	70	2	1	4	4	2	3	2	2
7081	29	1356	1	1	3	1	37	2	1	2	1	2	2	#NULL!	1
7082	29	1356	1	1	3	2	37	2	1	2	1	2	2	#NULL!	1
7086	29	1358	1	1	3	2	25	2	1	1	3	2	3	2	2
7087	29	1358	1	1	2	2	25	2	1	1	3	2	3	2	2
7090	29	1359	1	1	2	1	36	2	1	2	2	2	3	2	2
7091	29	1359	1	1	1	1	36	2	1	2	2	2	3	2	2
7094	29	1360	3	1	3	2	30	1	2	1	4	2	3	2	2
7102	29	1361	1	1	3	2	46	2	1	1	3	2	3	2	2
7103	29	1361	1	1	2	2	46	2	1	1	3	2	3	2	2
7110	29	1362	1	1	3	1	57	2	1	4	3	2	2	#NULL!	1
7111	29	1362	1	1	3	1	57	2	1	4	3	2	2	#NULL!	1
7125	29	1364	1	1	3	1	37	2	1	2	3	2	3	2	2
7126	29	1364	1	1	3	2	37	2	1	2	3	2	3	2	2
7127	29	1364	1	1	3	2	37	2	1	2	3	2	3	2	2
7130	29	1365	1	1	3	1	34	2	1	2	3	2	3	2	2
7131	29	1365	1	1	3	1	34	2	1	2	3	2	3	2	2
7132	29	1365	1	1	1	1	34	2	1	2	3	2	3	2	2
7138	29	1367	2	1	3	2	52	2	1	4	3	2	3	2	2
7139	29	1367	2	1	3	1	52	2	1	4	3	2	3	2	2
7140	29	1367	2	1	3	1	52	2	1	4	3	2	3	2	2
7141	29	1367	2	1	3	2	52	2	1	4	3	2	3	2	2
7144	29	1368	2	1	3	1	42	2	1	1	3	2	3	2	2
7145	29	1368	2	1	3	2	42	2	1	1	3	2	3	2	2
7146	29	1368	2	1	3	2	42	2	1	1	3	2	3	2	2
7147	29	1368	2	2	3	1	42	2	1	1	3	2	3	2	2
7151	29	1369	1	1	3	2	56	2	1	2	1	2	2	#NULL!	1
7152	29	1369	1	1	3	2	56	2	1	2	1	2	2	#NULL!	1
7168	29	1373	1	1	3	1	48	2	1	4	3	2	3	2	2
7169	29	1373	1	1	3	1	48	2	1	4	3	2	3	2	2
7175	29	1374	1	1	3	2	48	2	1	3	1	2	1	1	#NULL!
7176	29	1374	1	1	3	1	48	2	1	3	1	2	1	1	#NULL!
7183	29	1376	1	1	3	1	35	2	1	2	2	2	3	2	2
7184	29	1376	1	1	3	1	35	2	1	2	2	2	3	2	2
7187	29	1377	3	1	3	1	60	2	1	4	3	2	3	2	2
7192	29	1378	3	1	3	1	52	2	1	2	2	2	1	1	#NULL!
[truncated: 330 more rows]
